# Supplementary material for: Y chromosome microdeletions in Chinese men with infertility: prevalence, phenotypes, and intracytoplasmic sperm injection outcomes
Source: Reprod Biol Endocrinol. 2023 Dec 5;21:116. doi: 10.1186/s12958-023-01168-5 (PMC10696855; doi:10.1186/s12958-023-01168-5)
Supplement: Supplementary file 1 — Additional file 1 Description of data: table with detailed results of semen analysis and Y-chromosome microdeletion analysis of the 4,714 men with infertility. [file 12958_2023_1168_MOESM1_ESM.xlsx]

## Sheet: Sheet1
Additional file 1. detailed results of semen analysis and Y+chromosome microdeletion analysis of the 4,714 men with infertility.
Patient No.	Age	Total sperm count per ejaculate	Sperm count phenotype	AZFa		AZFb		AZFc		AZFd
				sY84	sY86	sY127	sY134	sY254	sY255	sy145	sy152
1	42	55.4	Normal	+	+	+	+	+	+	+	+
2	32	102	Normal	+	+	+	+	+	+	+	+
3	38	331.5	Normal	+	+	+	+	+	+	+	+
4	34	13.4	Mild oligozoospermia	+	+	+	+	+	+	+	+
5	27	2.7	Severe oligozoospermia	+	+	+	+	+	+	+	+
6	41	122.9	Normal	+	+	+	+	+	+	+	+
7	29	128.3	Normal	+	+	+	+	+	+	+	+
8	33	135.8	Normal	+	+	+	+	+	+	+	+
9	33	184.2	Normal	+	+	+	+	+	+	+	+
10	31	51.6	Normal	+	+	+	+	+	+	+	+
11	28	0	Azoospermia	+	+	+	+	+	+	+	+
12	33	0	Azoospermia	+	+	+	+	+	+	+	+
13	25	0	Azoospermia	+	+	+	+	+	+	+	+
14	29	0	Azoospermia	-	-	-	-	-	-	-	-
15	30	0	Azoospermia	+	+	+	+	+	+	+	+
16	27	167.6	Normal	+	+	+	+	+	+	+	+
17	34	93.8	Normal	+	+	+	+	+	+	+	+
18	35	50.4	Normal	+	+	+	+	+	+	+	+
19	27	0.6	Severe oligozoospermia	+	+	+	+	+	+	+	+
20	20	0.8	Severe oligozoospermia	+	+	+	+	+	+	+	+
21	23	0	Azoospermia	+	+	+	+	+	+	+	+
22	39	5.6	Severe oligozoospermia	+	+	+	+	+	+	+	+
23	36	176.4	Normal	+	+	+	+	+	+	+	+
24	29	0	Azoospermia	+	+	+	+	+	+	+	+
25	30	0.5	Severe oligozoospermia	+	+	+	+	+	+	+	+
26	38	0	Azoospermia	+	+	+	+	+	+	+	+
27	28	0	Azoospermia	+	+	+	+	+	+	+	+
28	34	235.2	Normal	+	+	+	+	+	+	+	+
29	32	111	Normal	+	+	+	+	+	+	+	+
30	28	43.8	Normal	+	+	+	+	+	+	+	+
31	46	0	Azoospermia	+	+	+	+	+	+	+	+
32	24	0	Azoospermia	+	+	+	+	+	+	+	+
33	30	12.4	Mild oligozoospermia	+	+	+	+	-	-	+	-
34	31	24.2	Mild oligozoospermia	+	+	+	+	+	+	+	+
35	35	596.4	Normal	+	+	+	+	+	+	+	+
36	27	166.8	Normal	+	+	+	+	+	+	+	+
37	27	0	Azoospermia	+	+	+	+	+	+	+	+
38	32	79	Normal	+	+	+	+	+	+	+	+
39	35	106	Normal	+	+	+	+	+	+	+	+
40	34	290.2	Normal	+	+	+	+	+	+	+	+
41	29	69.9	Normal	+	+	+	+	+	+	+	+
42	36	74.3	Normal	+	+	+	+	+	+	+	+
43	29	32.9	Mild oligozoospermia	+	+	+	+	+	+	+	+
44	48	45.6	Normal	+	+	+	+	+	+	+	+
45	28	203.8	Normal	+	+	+	+	+	+	+	+
46	28	0	Azoospermia	+	+	+	+	+	+	+	+
47	30	6	Severe oligozoospermia	+	+	+	+	+	+	+	+
48	32	0	Azoospermia	+	+	+	+	+	+	+	+
49	33	61.1	Normal	+	+	+	+	+	+	+	+
50	43	4.2	Severe oligozoospermia	+	+	+	+	+	+	+	+
51	37	390	Normal	+	+	+	+	+	+	+	+
52	29	10.2	Mild oligozoospermia	+	+	+	+	+	+	+	+
53	32	337.4	Normal	+	+	+	+	+	+	+	+
54	29	70.2	Normal	+	+	+	+	+	+	+	+
55	37	166.4	Normal	+	+	+	+	+	+	+	+
56	29	145	Normal	+	+	+	+	+	+	+	+
57	33	23	Mild oligozoospermia	+	+	+	+	+	+	+	+
58	27	88.2	Normal	+	+	+	+	+	+	+	+
59	32	165.2	Normal	+	+	+	+	+	+	+	+
60	34	31.4	Mild oligozoospermia	+	+	+	+	+	+	+	+
61	30	255.5	Normal	+	+	+	+	+	+	+	+
62	38	26.6	Mild oligozoospermia	+	+	+	+	+	+	+	+
63	30	99.6	Normal	+	+	+	+	+	+	+	+
64	33	231.7	Normal	+	+	+	+	+	+	+	+
65	32	232	Normal	+	+	+	+	+	+	+	+
66	31	8.6	Severe oligozoospermia	+	+	+	+	+	+	+	+
67	44	19.8	Mild oligozoospermia	+	+	+	+	+	+	+	+
68	28	6.6	Severe oligozoospermia	+	+	+	+	+	+	+	+
69	32	20.2	Mild oligozoospermia	+	+	+	+	+	+	+	+
70	28	138.6	Normal	+	+	+	+	+	+	+	+
71	29	71.4	Normal	+	+	+	+	+	+	+	+
72	27	103	Normal	+	+	+	+	+	+	+	+
73	37	255.2	Normal	+	+	+	+	+	+	+	+
74	34	60.8	Normal	+	+	+	+	+	+	+	+
75	43	0.3	Severe oligozoospermia	+	+	+	+	+	+	+	+
76	38	3	Severe oligozoospermia	+	+	+	+	+	+	+	+
77	43	50.7	Normal	+	+	+	+	+	+	+	+
78	35	0.6	Severe oligozoospermia	+	+	+	+	+	+	+	+
79	35	20.4	Mild oligozoospermia	+	+	+	+	+	+	+	+
80	45	49.7	Normal	+	+	+	+	+	+	+	+
81	29	24.8	Mild oligozoospermia	+	+	+	+	+	+	+	+
82	35	17.3	Mild oligozoospermia	+	+	+	+	+	+	+	+
83	34	216.3	Normal	+	+	+	+	+	+	+	+
84	29	8.7	Severe oligozoospermia	+	+	+	+	+	+	+	+
85	31	4.2	Severe oligozoospermia	+	+	+	+	+	+	+	+
86	38	196.8	Normal	+	+	+	+	+	+	+	+
87	26	92.5	Normal	+	+	+	+	+	+	+	+
88	25	0.7	Severe oligozoospermia	+	+	+	+	+	+	+	+
89	35	53.6	Normal	+	+	+	+	+	+	+	+
90	32	58.5	Normal	+	+	+	+	+	+	+	+
91	36	529.2	Normal	+	+	+	+	+	+	+	+
92	30	172.2	Normal	+	+	+	+	+	+	+	+
93	38	39	Mild oligozoospermia	+	+	+	+	+	+	+	+
94	35	13.3	Mild oligozoospermia	+	+	+	+	+	+	+	+
95	47	43.4	Normal	+	+	+	+	+	+	+	+
96	30	153.3	Normal	+	+	+	+	+	+	+	+
97	27	235.2	Normal	+	+	+	+	+	+	+	+
98	35	50	Normal	+	+	+	+	+	+	+	+
99	38	139.3	Normal	+	+	+	+	+	+	+	+
100	33	60	Normal	+	+	+	+	+	+	+	+
101	35	160.9	Normal	+	+	+	+	+	+	+	+
102	33	130.9	Normal	+	+	+	+	+	+	+	+
103	29	64.4	Normal	+	+	+	+	+	+	+	+
104	41	47.1	Normal	+	+	+	+	+	+	+	+
105	45	77.2	Normal	+	+	+	+	+	+	+	+
106	35	239.1	Normal	+	+	+	+	+	+	+	+
107	33	32.6	Mild oligozoospermia	+	+	+	+	+	+	+	+
108	30	149	Normal	+	+	+	+	+	+	+	+
109	34	18	Mild oligozoospermia	+	+	+	+	+	+	+	+
110	41	13	Mild oligozoospermia	+	+	+	+	+	+	+	+
111	27	115.6	Normal	+	+	+	+	+	+	+	+
112	27	40.5	Normal	+	+	+	+	+	+	+	+
113	38	87.3	Normal	+	+	+	+	+	+	+	+
114	40	28.8	Mild oligozoospermia	+	+	+	+	+	+	+	+
115	29	57.8	Normal	+	+	+	+	+	+	+	+
116	36	0	Azoospermia	+	+	+	+	+	+	+	+
117	31	29.1	Mild oligozoospermia	+	+	+	+	+	+	+	+
118	39	1.9	Severe oligozoospermia	+	+	+	+	+	+	+	+
119	36	110.4	Normal	+	+	+	+	+	+	+	+
120	26	265.2	Normal	+	+	+	+	+	+	+	+
121	51	32.2	Mild oligozoospermia	+	+	+	+	+	+	+	+
122	43	237	Normal	+	+	+	+	+	+	+	+
123	28	196.4	Normal	+	+	+	+	+	+	+	+
124	31	26.4	Mild oligozoospermia	+	+	+	+	+	+	+	+
125	32	67.7	Normal	+	+	+	+	+	+	+	+
126	31	138.3	Normal	+	+	+	+	+	+	+	+
127	46	321	Normal	+	+	+	+	+	+	+	+
128	43	65.8	Normal	+	+	+	+	+	+	+	+
129	36	7.8	Severe oligozoospermia	+	+	+	+	+	+	+	+
130	42	291.4	Normal	+	+	+	+	+	+	+	+
131	30	33.6	Mild oligozoospermia	+	+	+	+	+	+	+	+
132	29	83.2	Normal	+	+	+	+	+	+	+	+
133	27	2.3	Severe oligozoospermia	+	+	+	+	+	+	+	+
134	39	74.8	Normal	+	+	+	+	+	+	+	+
135	43	8.4	Severe oligozoospermia	+	+	+	+	+	+	+	+
136	32	135.2	Normal	+	+	+	+	+	+	+	+
137	29	2.1	Severe oligozoospermia	+	+	+	+	+	+	+	+
138	38	25.8	Mild oligozoospermia	+	+	+	+	+	+	+	+
139	29	37	Mild oligozoospermia	+	+	+	+	+	+	+	+
140	36	278.7	Normal	+	+	+	+	+	+	+	+
141	34	77.4	Normal	+	+	+	+	+	+	+	+
142	35	25.1	Mild oligozoospermia	+	+	+	+	+	+	+	+
143	33	23.8	Mild oligozoospermia	+	+	+	+	+	+	+	+
144	35	154	Normal	+	+	+	+	+	+	+	+
145	29	47.6	Normal	+	+	+	+	+	+	+	+
146	26	22	Mild oligozoospermia	+	+	+	+	+	+	+	+
147	27	5.5	Severe oligozoospermia	+	+	+	+	+	+	+	+
148	26	38.4	Mild oligozoospermia	+	+	+	+	+	+	+	+
149	41	83.8	Normal	+	+	+	+	+	+	+	+
150	31	36.5	Mild oligozoospermia	+	+	+	+	+	+	+	+
151	32	0	Azoospermia	+	+	+	+	+	+	+	+
152	27	101.4	Normal	+	+	+	+	+	+	+	+
153	29	125.1	Normal	+	+	+	+	+	+	+	+
154	41	31.8	Mild oligozoospermia	+	+	+	+	+	+	+	+
155	37	0.5	Severe oligozoospermia	+	+	+	+	+	+	+	+
156	30	215.6	Normal	+	+	+	+	+	+	+	+
157	44	252.4	Normal	+	+	+	+	+	+	+	+
158	43	194.4	Normal	+	+	+	+	+	+	+	+
159	34	3	Severe oligozoospermia	+	+	+	+	+	+	+	+
160	27	86.1	Normal	+	+	+	+	+	+	+	+
161	31	190.8	Normal	+	+	+	+	+	+	+	+
162	26	16.8	Mild oligozoospermia	+	+	+	+	+	+	+	+
163	29	19.8	Mild oligozoospermia	+	+	+	+	+	+	+	+
164	27	254.5	Normal	+	+	+	+	+	+	+	+
165	40	28.8	Mild oligozoospermia	+	+	+	+	+	+	+	+
166	32	365.6	Normal	+	+	+	+	+	+	+	+
167	30	87.6	Normal	+	+	+	+	+	+	+	+
168	28	49	Normal	+	+	+	+	+	+	+	+
169	30	27.9	Mild oligozoospermia	+	+	+	+	+	+	+	+
170	54	34.4	Mild oligozoospermia	+	+	+	+	+	+	+	+
171	33	111	Normal	+	+	+	+	+	+	+	+
172	28	172.8	Normal	+	+	+	+	+	+	+	+
173	33	22	Mild oligozoospermia	+	+	+	+	+	+	+	+
174	44	60.6	Normal	+	+	+	+	+	+	+	+
175	27	112.2	Normal	+	+	+	+	+	+	+	+
176	26	6.2	Severe oligozoospermia	+	+	+	+	+	+	+	+
177	42	9	Severe oligozoospermia	+	+	+	+	+	+	+	+
178	32	12.6	Mild oligozoospermia	+	+	+	+	+	+	+	+
179	36	34	Mild oligozoospermia	+	+	+	+	+	+	+	+
180	27	217.2	Normal	+	+	+	+	+	+	+	+
181	32	0	Azoospermia	+	+	+	+	+	+	+	+
182	34	266.4	Normal	+	+	+	+	+	+	+	+
183	34	27.2	Mild oligozoospermia	+	+	+	+	+	+	+	+
184	29	3.5	Severe oligozoospermia	+	+	+	+	+	+	+	+
185	35	136	Normal	+	+	+	+	+	+	+	+
186	29	0.2	Severe oligozoospermia	+	+	+	+	+	+	+	+
187	29	183.9	Normal	+	+	+	+	+	+	+	+
188	42	80.6	Normal	+	+	+	+	+	+	+	+
189	31	157.8	Normal	+	+	+	+	+	+	+	+
190	48	241.4	Normal	+	+	+	+	+	+	+	+
191	43	1.2	Severe oligozoospermia	+	+	+	+	+	+	+	+
192	36	6.6	Severe oligozoospermia	+	+	+	+	+	+	+	+
193	45	51.8	Normal	+	+	+	+	+	+	+	+
194	30	83.5	Normal	+	+	+	+	+	+	+	+
195	30	128	Normal	+	+	+	+	+	+	+	+
196	37	74.3	Normal	+	+	+	+	+	+	+	+
197	40	101.2	Normal	+	+	+	+	+	+	+	+
198	33	162	Normal	+	+	+	+	+	+	+	+
199	31	0	Azoospermia	+	+	+	+	+	+	+	+
200	35	74.7	Normal	+	+	+	+	+	+	+	+
201	28	50	Normal	+	+	+	+	+	+	+	+
202	34	2.4	Severe oligozoospermia	+	+	+	+	+	+	+	+
203	30	84.7	Normal	+	+	+	+	+	+	+	+
204	33	109.5	Normal	+	+	+	+	+	+	+	+
205	32	184.5	Normal	+	+	+	+	+	+	+	+
206	27	42	Normal	+	+	+	+	+	+	+	+
207	41	500.4	Normal	+	+	+	+	+	+	+	+
208	33	75.5	Normal	+	+	+	+	+	+	+	+
209	23	225.1	Normal	+	+	+	+	+	+	+	+
210	36	139.9	Normal	+	+	+	+	+	+	+	+
211	41	22.4	Mild oligozoospermia	+	+	+	+	+	+	+	+
212	47	5.4	Severe oligozoospermia	+	+	+	+	+	+	+	+
213	33	42	Normal	+	+	+	+	+	+	+	+
214	22	3.7	Severe oligozoospermia	+	+	+	+	+	+	+	+
215	25	32.7	Mild oligozoospermia	+	+	+	+	+	+	+	+
216	36	238.7	Normal	+	+	+	+	+	+	+	+
217	30	22	Mild oligozoospermia	+	+	+	+	+	+	+	+
218	34	12.8	Mild oligozoospermia	+	+	+	+	+	+	+	+
219	42	172	Normal	+	+	+	+	+	+	+	+
220	25	19.2	Mild oligozoospermia	+	+	+	+	+	+	+	+
221	33	112.2	Normal	+	+	+	+	+	+	+	+
222	36	18	Mild oligozoospermia	+	+	+	+	+	+	+	+
223	30	112.5	Normal	+	+	+	+	+	+	+	+
224	48	184.2	Normal	+	+	+	+	+	+	+	+
225	27	57.2	Normal	+	+	+	+	+	+	+	+
226	29	0	Azoospermia	+	+	-	-	-	-	+	-
227	37	27.4	Mild oligozoospermia	+	+	+	+	+	+	+	+
228	34	504.5	Normal	+	+	+	+	+	+	+	+
229	41	38.1	Mild oligozoospermia	+	+	+	+	+	+	+	+
230	29	24.3	Mild oligozoospermia	+	+	+	+	+	+	+	+
231	26	136.6	Normal	+	+	+	+	+	+	+	+
232	42	61.9	Normal	+	+	+	+	+	+	+	+
233	34	178.2	Normal	+	+	+	+	+	+	+	+
234	37	117	Normal	+	+	+	+	+	+	+	+
235	36	3.9	Severe oligozoospermia	+	+	+	+	+	+	+	+
236	33	509	Normal	+	+	+	+	+	+	+	+
237	27	29.8	Mild oligozoospermia	+	+	+	+	+	+	+	+
238	25	127	Normal	+	+	+	+	+	+	+	+
239	31	292.5	Normal	+	+	+	+	+	+	+	+
240	33	4.6	Severe oligozoospermia	+	+	+	+	+	+	+	+
241	49	6.5	Severe oligozoospermia	+	+	+	+	+	+	+	+
242	37	247.8	Normal	+	+	+	+	+	+	+	+
243	32	32.2	Mild oligozoospermia	+	+	+	+	+	+	+	+
244	29	21.6	Mild oligozoospermia	+	+	+	+	+	+	+	+
245	27	0	Azoospermia	+	+	+	+	+	+	+	+
246	25	0	Azoospermia	+	+	+	+	+	+	+	+
247	36	458.4	Normal	+	+	+	+	+	+	+	+
248	26	52.6	Normal	+	+	+	+	+	+	+	+
249	35	250.2	Normal	+	+	+	+	+	+	+	+
250	30	163	Normal	+	+	+	+	+	+	+	+
251	51	49.2	Normal	+	+	+	+	+	+	+	+
252	28	12.6	Mild oligozoospermia	+	+	+	+	+	+	+	+
253	33	0.7	Severe oligozoospermia	+	+	+	+	+	+	+	+
254	38	43	Normal	+	+	+	+	+	+	+	+
255	41	154	Normal	+	+	+	+	+	+	+	+
256	34	57.3	Normal	+	+	+	+	+	+	+	+
257	36	98.8	Normal	+	+	+	+	+	+	+	+
258	48	133.2	Normal	+	+	+	+	+	+	+	+
259	33	13.5	Mild oligozoospermia	+	+	+	+	+	+	+	+
260	33	8.6	Severe oligozoospermia	+	+	+	+	+	+	+	+
261	40	219.4	Normal	+	+	+	+	+	+	+	+
262	37	280	Normal	+	+	+	+	+	+	+	+
263	34	19.6	Mild oligozoospermia	+	+	+	+	+	+	+	+
264	34	79.3	Normal	+	+	+	+	+	+	+	+
265	36	36.2	Mild oligozoospermia	+	+	+	+	+	+	+	+
266	26	0	Azoospermia	+	+	+	+	+	+	+	+
267	36	267.3	Normal	+	+	+	+	+	+	+	+
268	37	103	Normal	+	+	+	+	+	+	+	+
269	30	233.6	Normal	+	+	+	+	+	+	+	+
270	33	160.9	Normal	+	+	+	+	+	+	+	+
271	36	90.2	Normal	+	+	+	+	+	+	+	+
272	29	3.4	Severe oligozoospermia	+	+	+	+	+	+	+	+
273	35	13.6	Mild oligozoospermia	+	+	+	+	+	+	+	+
274	29	41.2	Normal	+	+	+	+	+	+	+	+
275	27	207.9	Normal	+	+	+	+	+	+	+	+
276	32	90.4	Normal	+	+	+	+	+	+	+	+
277	27	107.1	Normal	+	+	+	+	+	+	+	+
278	33	95	Normal	+	+	+	+	+	+	+	+
279	32	22.1	Mild oligozoospermia	+	+	+	+	+	+	+	+
280	33	88.4	Normal	+	+	+	+	+	+	+	+
281	35	116	Normal	+	+	+	+	+	+	+	+
282	35	21.5	Mild oligozoospermia	+	+	+	+	+	+	+	+
283	34	163.2	Normal	+	+	+	+	+	+	+	+
284	22	120.8	Normal	+	+	+	+	+	+	+	+
285	25	51.8	Normal	+	+	+	+	+	+	+	+
286	39	126	Normal	+	+	+	+	+	+	+	+
287	30	491.2	Normal	+	+	+	+	+	+	+	+
288	32	61.5	Normal	+	+	+	+	+	+	+	+
289	33	325.6	Normal	+	+	+	+	+	+	+	+
290	31	20	Mild oligozoospermia	+	+	+	+	+	+	+	+
291	26	0	Azoospermia	+	+	+	+	+	+	+	+
292	29	0	Azoospermia	+	+	+	+	+	+	+	+
293	30	0	Azoospermia	+	+	-	-	-	-	-	-
294	31	99	Normal	+	+	+	+	+	+	+	+
295	26	45.7	Normal	+	+	+	+	+	+	+	+
296	49	15.1	Mild oligozoospermia	+	+	+	+	+	+	+	+
297	45	289	Normal	+	+	+	+	+	+	+	+
298	29	2	Severe oligozoospermia	+	+	+	+	+	+	+	+
299	30	157	Normal	+	+	+	+	+	+	+	+
300	37	156.8	Normal	+	+	+	+	+	+	+	+
301	30	77.5	Normal	+	+	+	+	+	+	+	+
302	25	195.8	Normal	+	+	+	+	+	+	+	+
303	38	12.4	Mild oligozoospermia	+	+	+	+	+	+	+	+
304	33	33.3	Mild oligozoospermia	+	+	+	+	+	+	+	+
305	37	78.1	Normal	+	+	+	+	+	+	+	+
306	30	147.4	Normal	+	+	+	+	+	+	+	+
307	28	301.3	Normal	+	+	+	+	+	+	+	+
308	51	31.8	Mild oligozoospermia	+	+	+	+	+	+	+	+
309	38	151.2	Normal	+	+	+	+	+	+	+	+
310	31	499.2	Normal	+	+	+	+	+	+	+	+
311	53	136.8	Normal	+	+	+	+	+	+	+	+
312	31	1	Severe oligozoospermia	+	+	+	+	+	+	+	+
313	31	5.8	Severe oligozoospermia	+	+	+	+	+	+	+	+
314	33	213.5	Normal	+	+	+	+	+	+	+	+
315	29	235.9	Normal	+	+	+	+	+	+	+	+
316	37	3.5	Severe oligozoospermia	+	+	+	+	+	+	+	+
317	40	40.3	Normal	+	+	+	+	+	+	+	+
318	25	40	Normal	+	+	+	+	+	+	+	+
319	29	459	Normal	+	+	+	+	+	+	+	+
320	33	31.7	Mild oligozoospermia	+	+	+	+	+	+	+	+
321	37	260.1	Normal	+	+	+	+	+	+	+	+
322	37	209.2	Normal	+	+	+	+	+	+	+	+
323	28	73	Normal	+	+	+	+	+	+	+	+
324	38	371.7	Normal	+	+	+	+	+	+	+	+
325	35	89.6	Normal	+	+	+	+	+	+	+	+
326	31	403.5	Normal	+	+	+	+	+	+	+	+
327	30	82.8	Normal	+	+	+	+	+	+	+	+
328	27	58.2	Normal	+	+	+	+	+	+	+	+
329	36	317.2	Normal	+	+	+	+	+	+	+	+
330	38	405.1	Normal	+	+	+	+	+	+	+	+
331	34	34	Mild oligozoospermia	+	+	+	+	+	+	+	+
332	30	83.7	Normal	+	+	+	+	+	+	+	+
333	37	233.2	Normal	+	+	+	+	+	+	+	+
334	19	82	Normal	+	+	+	+	+	+	+	+
335	30	190.4	Normal	+	+	+	+	+	+	+	+
336	29	56.2	Normal	+	+	+	+	+	+	+	+
337	45	232.4	Normal	+	+	+	+	+	+	+	+
338	29	140	Normal	+	+	+	+	+	+	+	+
339	43	32.6	Mild oligozoospermia	+	+	+	+	+	+	+	+
340	30	2.1	Severe oligozoospermia	+	+	+	+	+	+	+	+
341	43	37.2	Mild oligozoospermia	+	+	+	+	+	+	+	+
342	28	161.5	Normal	+	+	+	+	+	+	+	+
343	35	202.4	Normal	+	+	+	+	+	+	+	+
344	30	2	Severe oligozoospermia	+	+	+	+	+	+	+	+
345	38	9.5	Severe oligozoospermia	+	+	+	+	+	+	+	+
346	24	25	Mild oligozoospermia	+	+	+	+	+	+	+	+
347	40	177.2	Normal	+	+	+	+	+	+	+	+
348	35	46.8	Normal	+	+	+	+	+	+	+	+
349	44	95.3	Normal	+	+	+	+	+	+	+	+
350	29	0	Azoospermia	+	+	+	+	+	+	+	+
351	27	156.2	Normal	+	+	+	+	+	+	+	+
352	31	159	Normal	+	+	+	+	+	+	+	+
353	27	35.8	Mild oligozoospermia	+	+	+	+	+	+	+	+
354	23	2.6	Severe oligozoospermia	+	+	+	+	+	+	+	+
355	34	59.8	Normal	+	+	+	+	+	+	+	+
356	39	86.6	Normal	+	+	+	+	+	+	+	+
357	25	116.4	Normal	+	+	+	+	+	+	+	+
358	30	18.3	Mild oligozoospermia	+	+	+	+	+	+	+	+
359	34	88.9	Normal	+	+	+	+	+	+	+	+
360	28	271.8	Normal	+	+	+	+	+	+	+	+
361	35	4.5	Severe oligozoospermia	+	+	+	+	+	+	+	+
362	27	0	Azoospermia	+	+	+	+	+	+	+	+
363	43	9.7	Severe oligozoospermia	+	+	+	+	+	+	+	+
364	27	15.4	Mild oligozoospermia	+	+	+	+	+	+	+	+
365	32	77.7	Normal	+	+	+	+	+	+	+	+
366	46	181.5	Normal	+	+	+	+	+	+	+	+
367	34	310	Normal	+	+	+	+	+	+	+	+
368	43	137.2	Normal	+	+	+	+	+	+	+	+
369	29	0	Azoospermia	+	+	+	+	+	+	+	+
370	45	180	Normal	+	+	+	+	+	+	+	+
371	34	16	Mild oligozoospermia	+	+	+	+	+	+	+	+
372	33	565.2	Normal	+	+	+	+	+	+	+	+
373	28	130.5	Normal	+	+	+	+	+	+	+	+
374	37	242.1	Normal	+	+	+	+	+	+	+	+
375	29	56.8	Normal	+	+	+	+	+	+	+	+
376	44	127.8	Normal	+	+	+	+	+	+	+	+
377	39	110.8	Normal	+	+	+	+	+	+	+	+
378	37	124.2	Normal	+	+	+	+	+	+	+	+
379	23	14.4	Mild oligozoospermia	+	+	+	+	+	+	+	+
380	30	252	Normal	+	+	+	+	+	+	+	+
381	37	427.8	Normal	+	+	+	+	+	+	+	+
382	28	101.2	Normal	+	+	+	+	+	+	+	+
383	38	0	Azoospermia	+	+	+	+	+	+	+	+
384	30	228.2	Normal	+	+	+	+	+	+	+	+
385	45	247	Normal	+	+	+	+	+	+	+	+
386	32	84.3	Normal	+	+	+	+	+	+	+	+
387	20	302	Normal	+	+	+	+	+	+	+	+
388	28	158.8	Normal	+	+	+	+	+	+	+	+
389	28	90.4	Normal	+	+	+	+	+	+	+	+
390	42	280.4	Normal	+	+	+	+	+	+	+	+
391	50	83.4	Normal	+	+	+	+	+	+	+	+
392	42	1.2	Severe oligozoospermia	+	+	+	+	+	+	+	+
393	34	69.3	Normal	+	+	+	+	+	+	+	+
394	35	29.5	Mild oligozoospermia	+	+	+	+	+	+	+	+
395	39	38.7	Mild oligozoospermia	+	+	+	+	+	+	+	+
396	39	89	Normal	+	+	+	+	+	+	+	+
397	31	11.8	Mild oligozoospermia	+	+	+	+	+	+	+	+
398	30	0	Azoospermia	+	+	+	+	+	+	+	+
399	36	96.5	Normal	+	+	+	+	+	+	+	+
400	27	0.5	Severe oligozoospermia	+	+	+	+	+	+	+	+
401	41	27	Mild oligozoospermia	+	+	+	+	+	+	+	+
402	36	384.1	Normal	+	+	+	+	+	+	+	+
403	40	267.5	Normal	+	+	+	+	+	+	+	+
404	30	208.5	Normal	+	+	+	+	+	+	+	+
405	34	376.2	Normal	+	+	+	+	+	+	+	+
406	32	0	Azoospermia	+	+	+	+	+	+	+	+
407	28	66.4	Normal	+	+	+	+	+	+	+	+
408	29	33	Mild oligozoospermia	+	+	+	+	+	+	+	+
409	26	215.6	Normal	+	+	+	+	+	+	+	+
410	38	89.4	Normal	+	+	+	+	+	+	+	+
411	39	102.2	Normal	+	+	+	+	+	+	+	+
412	25	172.2	Normal	+	+	+	+	+	+	+	+
413	33	238	Normal	+	+	+	+	+	+	+	+
414	30	371.8	Normal	+	+	+	+	+	+	+	+
415	33	137.5	Normal	+	+	+	+	+	+	+	+
416	34	0	Azoospermia	+	+	+	+	+	+	+	+
417	37	216.3	Normal	+	+	+	+	+	+	+	+
418	25	7.2	Severe oligozoospermia	+	+	+	+	+	+	+	+
419	35	18.3	Mild oligozoospermia	+	+	+	+	+	+	+	+
420	29	224	Normal	+	+	+	+	+	+	+	+
421	50	27	Mild oligozoospermia	+	+	+	+	+	+	+	+
422	43	235.4	Normal	+	+	+	+	+	+	+	+
423	30	143.4	Normal	+	+	+	+	+	+	+	+
424	27	220.8	Normal	+	+	+	+	+	+	+	+
425	30	65.2	Normal	+	+	+	+	+	+	+	+
426	46	206.7	Normal	+	+	+	+	+	+	+	+
427	42	56.8	Normal	+	+	+	+	+	+	+	+
428	30	48.3	Normal	+	+	+	+	+	+	+	+
429	43	78	Normal	+	+	+	+	+	+	+	+
430	34	89.6	Normal	+	+	+	+	+	+	+	+
431	41	60.9	Normal	+	+	+	+	+	+	+	+
432	40	85.8	Normal	+	+	+	+	+	+	+	+
433	42	129.6	Normal	+	+	+	+	+	+	+	+
434	36	8.4	Severe oligozoospermia	+	+	+	+	+	+	+	+
435	34	0	Azoospermia	+	+	+	+	+	+	+	+
436	30	157.6	Normal	+	+	+	+	+	+	+	+
437	43	115.4	Normal	+	+	+	+	+	+	+	+
438	44	67.5	Normal	+	+	+	+	+	+	+	+
439	31	98.6	Normal	+	+	+	+	+	+	+	+
440	29	0	Azoospermia	+	+	+	+	+	+	+	+
441	40	81.3	Normal	+	+	+	+	+	+	+	+
442	29	432.3	Normal	+	+	+	+	+	+	+	+
443	31	328.9	Normal	+	+	+	+	+	+	+	+
444	32	0	Azoospermia	+	+	+	+	+	+	+	+
445	28	173.7	Normal	+	+	+	+	+	+	+	+
446	27	340.6	Normal	+	+	+	+	+	+	+	+
447	28	76.4	Normal	+	+	+	+	+	+	+	+
448	37	476.8	Normal	+	+	+	+	+	+	+	+
449	38	39.2	Normal	+	+	+	+	+	+	+	+
450	34	37	Mild oligozoospermia	+	+	+	+	+	+	+	+
451	48	6.4	Severe oligozoospermia	+	+	+	+	+	+	+	+
452	33	84	Normal	+	+	+	+	+	+	+	+
453	36	523.9	Normal	+	+	+	+	+	+	+	+
454	27	143.8	Normal	+	+	+	+	+	+	+	+
455	39	76.5	Normal	+	+	+	+	+	+	+	+
456	27	174.6	Normal	+	+	+	+	+	+	+	+
457	35	418.2	Normal	+	+	+	+	+	+	+	+
458	43	239.4	Normal	+	+	+	+	+	+	+	+
459	32	42.8	Normal	+	+	+	+	+	+	+	+
460	31	26.9	Mild oligozoospermia	+	+	+	+	+	+	+	+
461	27	0	Azoospermia	+	+	+	+	+	+	+	+
462	41	10.4	Mild oligozoospermia	+	+	+	+	+	+	+	+
463	27	0	Azoospermia	+	+	+	+	+	+	+	+
464	31	0	Azoospermia	+	+	+	+	+	+	+	+
465	27	54.8	Normal	+	+	+	+	+	+	+	+
466	33	250.4	Normal	+	+	+	+	+	+	+	+
467	35	57.8	Normal	+	+	+	+	+	+	+	+
468	37	111.6	Normal	+	+	+	+	+	+	+	+
469	27	0	Azoospermia	+	+	+	+	+	+	+	+
470	50	283.7	Normal	+	+	+	+	+	+	+	+
471	39	0	Azoospermia	+	+	+	+	+	+	+	+
472	35	224	Normal	+	+	+	+	+	+	+	+
473	31	182.2	Normal	+	+	+	+	+	+	+	+
474	48	164.4	Normal	+	+	+	+	+	+	+	+
475	44	46.8	Normal	+	+	+	+	+	+	+	+
476	31	119	Normal	+	+	+	+	+	+	+	+
477	32	90	Normal	+	+	+	+	+	+	+	+
478	23	102.2	Normal	+	+	+	+	+	+	+	+
479	41	170.5	Normal	+	+	+	+	+	+	+	+
480	32	0	Azoospermia	+	+	+	+	+	+	+	+
481	32	245.7	Normal	+	+	+	+	+	+	+	+
482	43	237	Normal	+	+	+	+	+	+	+	+
483	28	319	Normal	+	+	+	+	+	+	+	+
484	31	0	Azoospermia	+	+	+	+	+	+	+	+
485	29	424.8	Normal	+	+	+	+	+	+	+	+
486	30	49	Normal	+	+	+	+	+	+	+	+
487	31	31.2	Mild oligozoospermia	+	+	+	+	+	+	+	+
488	35	31	Mild oligozoospermia	+	+	+	+	+	+	+	+
489	31	104.7	Normal	+	+	+	+	+	+	+	+
490	35	139	Normal	+	+	+	+	+	+	+	+
491	47	0.9	Severe oligozoospermia	+	+	+	+	+	+	+	+
492	32	245	Normal	+	+	+	+	+	+	+	+
493	28	0	Azoospermia	+	+	+	+	+	+	+	+
494	33	7.5	Severe oligozoospermia	+	+	+	+	+	+	+	+
495	30	41	Normal	+	+	+	+	+	+	+	+
496	21	139.8	Normal	+	+	+	+	+	+	+	+
497	43	222.2	Normal	+	+	+	+	+	+	+	+
498	34	30.8	Mild oligozoospermia	+	+	+	+	+	+	+	+
499	27	0	Azoospermia	+	+	+	+	+	+	+	+
500	24	42	Normal	+	+	+	+	+	+	+	+
501	37	137.1	Normal	+	+	+	+	+	+	+	+
502	28	287.7	Normal	+	+	+	+	+	+	+	+
503	35	192.1	Normal	+	+	+	+	+	+	+	+
504	36	0	Azoospermia	+	+	+	+	+	+	+	+
505	35	446.5	Normal	+	+	+	+	+	+	+	+
506	36	303.6	Normal	+	+	+	+	+	+	+	+
507	34	214	Normal	+	+	+	+	+	+	+	+
508	41	71.7	Normal	+	+	+	+	+	+	+	+
509	35	0	Azoospermia	+	+	+	+	+	+	+	+
510	32	35.1	Mild oligozoospermia	+	+	+	+	+	+	+	+
511	27	37.5	Mild oligozoospermia	+	+	+	+	+	+	+	+
512	35	107.8	Normal	+	+	+	+	+	+	+	+
513	34	76	Normal	+	+	+	+	+	+	+	+
514	28	0	Azoospermia	+	+	+	+	+	+	+	+
515	36	47.2	Normal	+	+	+	+	+	+	+	+
516	31	284.5	Normal	+	+	+	+	+	+	+	+
517	31	0	Azoospermia	+	+	+	+	+	+	+	+
518	33	283.5	Normal	+	+	+	+	+	+	+	+
519	50	114	Normal	+	+	+	+	+	+	+	+
520	29	144	Normal	+	+	+	+	+	+	+	+
521	29	100.6	Normal	+	+	+	+	+	+	+	+
522	30	141.2	Normal	+	+	+	+	+	+	+	+
523	32	143.6	Normal	+	+	+	+	+	+	+	+
524	28	58.3	Normal	+	+	+	+	+	+	+	+
525	29	108.8	Normal	+	+	+	+	+	+	+	+
526	29	14.2	Mild oligozoospermia	+	+	+	+	+	+	+	+
527	46	212.8	Normal	+	+	+	+	+	+	+	+
528	37	128.5	Normal	+	+	+	+	+	+	+	+
529	30	250.2	Normal	+	+	+	+	+	+	+	+
530	34	163.2	Normal	+	+	+	+	+	+	+	+
531	32	166.9	Normal	+	+	+	+	+	+	+	+
532	32	152.2	Normal	+	+	+	+	+	+	+	+
533	24	141.2	Normal	+	+	+	+	+	+	+	+
534	33	153.8	Normal	+	+	+	+	+	+	+	+
535	29	145.6	Normal	+	+	+	+	+	+	+	+
536	36	135	Normal	+	+	+	+	+	+	+	+
537	36	145.8	Normal	+	+	+	+	+	+	+	+
538	36	107.1	Normal	+	+	+	+	+	+	+	+
539	41	175.5	Normal	+	+	+	+	+	+	+	+
540	34	11	Mild oligozoospermia	+	+	+	+	+	+	+	+
541	43	13.7	Mild oligozoospermia	+	+	+	+	+	+	+	+
542	34	143.2	Normal	+	+	+	+	+	+	+	+
543	46	121.2	Normal	+	+	+	+	+	+	+	+
544	44	28.4	Mild oligozoospermia	+	+	+	+	+	+	+	+
545	28	2.8	Severe oligozoospermia	+	+	+	+	+	+	+	+
546	44	128.8	Normal	+	+	+	+	+	+	+	+
547	28	72.2	Normal	+	+	+	+	+	+	+	+
548	42	28	Mild oligozoospermia	+	+	+	+	+	+	+	+
549	26	147.8	Normal	+	+	+	+	+	+	+	+
550	30	378.6	Normal	+	+	+	+	+	+	+	+
551	35	12.8	Mild oligozoospermia	+	+	+	+	+	+	+	+
552	28	0	Azoospermia	+	+	+	+	+	+	+	+
553	46	0	Azoospermia	+	+	+	+	+	+	+	+
554	30	131.4	Normal	+	+	+	+	+	+	+	+
555	36	219.6	Normal	+	+	+	+	+	+	+	+
556	37	39.2	Normal	+	+	+	+	+	+	+	+
557	45	83.2	Normal	+	+	+	+	+	+	+	+
558	35	571.5	Normal	+	+	+	+	+	+	+	+
559	32	0	Azoospermia	+	+	+	+	+	+	+	+
560	36	2.2	Severe oligozoospermia	+	+	+	+	+	+	+	+
561	28	1038.1	Normal	+	+	+	+	+	+	+	+
562	29	30.4	Mild oligozoospermia	+	+	+	+	+	+	+	+
563	29	86.2	Normal	+	+	+	+	+	+	+	+
564	40	22.5	Mild oligozoospermia	+	+	+	+	+	+	+	+
565	29	226.8	Normal	+	+	+	+	+	+	+	+
566	33	231.6	Normal	+	+	+	+	+	+	+	+
567	34	211	Normal	+	+	+	+	+	+	+	+
568	27	92.6	Normal	+	+	+	+	+	+	+	+
569	36	174.3	Normal	+	+	+	+	+	+	+	+
570	38	253	Normal	+	+	+	+	+	+	+	+
571	36	128.4	Normal	+	+	+	+	+	+	+	+
572	29	252	Normal	+	+	+	+	+	+	+	+
573	33	189.2	Normal	+	+	+	+	+	+	+	+
574	38	61.6	Normal	+	+	+	+	+	+	+	+
575	45	270	Normal	+	+	+	+	+	+	+	+
576	30	397.8	Normal	+	+	+	+	+	+	+	+
577	30	256.1	Normal	+	+	+	+	+	+	+	+
578	43	77	Normal	+	+	+	+	+	+	+	+
579	42	140.7	Normal	+	+	+	+	+	+	+	+
580	30	38	Mild oligozoospermia	+	+	+	+	+	+	+	+
581	31	100	Normal	+	+	+	+	+	+	+	+
582	40	2.1	Severe oligozoospermia	+	+	+	+	+	+	+	+
583	30	313	Normal	+	+	+	+	+	+	+	+
584	42	179.2	Normal	+	+	+	+	+	+	+	+
585	35	3	Severe oligozoospermia	+	+	+	+	+	+	+	+
586	33	7.5	Severe oligozoospermia	+	+	+	+	+	+	+	+
587	36	82.8	Normal	+	+	+	+	+	+	+	+
588	32	1.6	Severe oligozoospermia	+	+	+	+	+	+	+	+
589	38	126.6	Normal	+	+	+	+	+	+	+	+
590	34	0	Azoospermia	+	+	+	+	+	+	+	+
591	32	18.6	Mild oligozoospermia	+	+	+	+	+	+	+	+
592	41	332.4	Normal	+	+	+	+	+	+	+	+
593	25	100	Normal	+	+	+	+	+	+	+	+
594	37	2.4	Severe oligozoospermia	+	+	+	+	+	+	+	+
595	38	53.9	Normal	+	+	+	+	+	+	+	+
596	45	261.3	Normal	+	+	+	+	+	+	+	+
597	42	27.8	Mild oligozoospermia	+	+	+	+	+	+	+	+
598	30	137	Normal	+	+	+	+	+	+	+	+
599	23	192	Normal	+	+	+	+	+	+	+	+
600	28	126.9	Normal	+	+	+	+	+	+	+	+
601	39	322.8	Normal	+	+	+	+	+	+	+	+
602	31	246.2	Normal	+	+	+	+	+	+	+	+
603	32	6	Severe oligozoospermia	+	+	+	+	+	+	+	+
604	34	86.7	Normal	+	+	+	+	+	+	+	+
605	39	116.5	Normal	+	+	+	+	+	+	+	+
606	31	38	Mild oligozoospermia	+	+	+	+	+	+	+	+
607	37	183.2	Normal	+	+	+	+	+	+	+	+
608	33	61	Normal	+	+	+	+	+	+	+	+
609	35	2.2	Severe oligozoospermia	+	+	+	+	+	+	+	+
610	26	0	Azoospermia	+	+	+	+	+	+	+	+
611	33	235.2	Normal	+	+	+	+	+	+	+	+
612	38	112.6	Normal	+	+	+	+	+	+	+	+
613	33	400.5	Normal	+	+	+	+	+	+	+	+
614	39	34.6	Mild oligozoospermia	+	+	+	+	+	+	+	+
615	32	59.5	Normal	+	+	+	+	+	+	+	+
616	33	147.2	Normal	+	+	+	+	+	+	+	+
617	35	137.2	Normal	+	+	+	+	+	+	+	+
618	43	185.1	Normal	+	+	+	+	+	+	+	+
619	30	149.6	Normal	+	+	+	+	+	+	+	+
620	28	54.9	Normal	+	+	+	+	+	+	+	+
621	34	11.1	Mild oligozoospermia	+	+	+	+	+	+	+	+
622	28	500.4	Normal	+	+	+	+	+	+	+	+
623	36	214.2	Normal	+	+	+	+	+	+	+	+
624	26	230.4	Normal	+	+	+	+	+	+	+	+
625	32	209.6	Normal	+	+	+	+	+	+	+	+
626	27	20.7	Mild oligozoospermia	+	+	+	+	+	+	+	+
627	31	110	Normal	+	+	+	+	+	+	+	+
628	37	249.2	Normal	+	+	+	+	+	+	+	+
629	46	184.2	Normal	+	+	+	+	+	+	+	+
630	31	539	Normal	+	+	+	+	+	+	+	+
631	33	477	Normal	+	+	+	+	+	+	+	+
632	46	1.4	Severe oligozoospermia	+	+	+	+	-	-	+	-
633	35	164.7	Normal	+	+	+	+	+	+	+	+
634	25	0	Azoospermia	+	+	+	+	+	+	+	+
635	32	280.2	Normal	+	+	+	+	+	+	+	+
636	35	176.1	Normal	+	+	+	+	+	+	+	+
637	27	157.7	Normal	+	+	+	+	+	+	+	+
638	32	22.4	Mild oligozoospermia	+	+	+	+	+	+	+	+
639	29	28.7	Mild oligozoospermia	+	+	+	+	+	+	+	+
640	35	27.4	Mild oligozoospermia	+	+	+	+	+	+	+	+
641	26	32.4	Mild oligozoospermia	+	+	+	+	+	+	+	+
642	49	311.5	Normal	+	+	+	+	+	+	+	+
643	31	306	Normal	+	+	+	+	+	+	+	+
644	29	0	Azoospermia	+	+	+	+	+	+	+	+
645	34	67.8	Normal	+	+	+	+	+	+	+	+
646	34	103.5	Normal	+	+	+	+	+	+	+	+
647	42	232.4	Normal	+	+	+	+	+	+	+	+
648	35	53.9	Normal	+	+	+	+	+	+	+	+
649	40	189	Normal	+	+	+	+	+	+	+	+
650	46	40.2	Normal	+	+	+	+	+	+	+	+
651	29	235.5	Normal	+	+	+	+	+	+	+	+
652	35	273	Normal	+	+	+	+	+	+	+	+
653	38	0	Azoospermia	+	+	+	+	+	+	+	+
654	47	114.8	Normal	+	+	+	+	+	+	+	+
655	21	0	Azoospermia	+	+	+	+	+	+	+	+
656	28	89.2	Normal	+	+	+	+	+	+	+	+
657	37	90.3	Normal	+	+	+	+	+	+	+	+
658	24	178.2	Normal	+	+	+	+	+	+	+	+
659	47	275.9	Normal	+	+	+	+	+	+	+	+
660	30	108.8	Normal	+	+	+	+	+	+	+	+
661	29	93.2	Normal	+	+	+	+	+	+	+	+
662	33	90.2	Normal	+	+	+	+	+	+	+	+
663	23	56.4	Normal	+	+	+	+	+	+	+	+
664	34	117.2	Normal	+	+	+	+	+	+	+	+
665	33	47.9	Normal	+	+	+	+	+	+	+	+
666	42	53.2	Normal	+	+	+	+	+	+	+	+
667	38	212.5	Normal	+	+	+	+	+	+	+	+
668	27	111.2	Normal	+	+	+	+	+	+	+	+
669	37	46.6	Normal	+	+	+	+	+	+	+	+
670	30	3.6	Severe oligozoospermia	+	+	+	+	-	-	+	-
671	38	66.8	Normal	+	+	+	+	+	+	+	+
672	28	108.4	Normal	+	+	+	+	+	+	+	+
673	36	213.4	Normal	+	+	+	+	+	+	+	+
674	28	276	Normal	+	+	+	+	+	+	+	+
675	33	141.8	Normal	+	+	+	+	+	+	+	+
676	46	7.4	Severe oligozoospermia	+	+	+	+	+	+	+	+
677	36	245.2	Normal	+	+	+	+	+	+	+	+
678	39	403.2	Normal	+	+	+	+	+	+	+	+
679	33	110.7	Normal	+	+	+	+	+	+	+	+
680	28	0	Azoospermia	+	+	+	+	+	+	+	+
681	37	69.9	Normal	+	+	+	+	+	+	+	+
682	36	146	Normal	+	+	+	+	+	+	+	+
683	29	64.4	Normal	+	+	+	+	+	+	+	+
684	42	103.6	Normal	+	+	+	+	+	+	+	+
685	29	356.8	Normal	+	+	+	+	+	+	+	+
686	29	81	Normal	+	+	+	+	+	+	+	+
687	34	25.2	Mild oligozoospermia	+	+	+	+	+	+	+	+
688	30	139.6	Normal	+	+	+	+	+	+	+	+
689	30	136.8	Normal	+	+	+	+	+	+	+	+
690	33	26.5	Mild oligozoospermia	+	+	+	+	+	+	+	+
691	29	225.4	Normal	+	+	+	+	+	+	+	+
692	27	1	Severe oligozoospermia	+	+	+	+	-	-	+	-
693	32	75.8	Normal	+	+	+	+	+	+	+	+
694	43	118.8	Normal	+	+	+	+	+	+	+	+
695	32	236.8	Normal	+	+	+	+	+	+	+	+
696	29	102.4	Normal	+	+	+	+	+	+	+	+
697	44	145.8	Normal	+	+	+	+	+	+	+	+
698	38	339.6	Normal	+	+	+	+	+	+	+	+
699	26	171.2	Normal	+	+	+	+	+	+	+	+
700	31	1.2	Severe oligozoospermia	+	+	+	+	+	+	+	+
701	31	162.4	Normal	+	+	+	+	+	+	+	+
702	34	230.4	Normal	+	+	+	+	+	+	+	+
703	41	62.3	Normal	+	+	+	+	+	+	+	+
704	48	227	Normal	+	+	+	+	+	+	+	+
705	39	41.2	Normal	+	+	+	+	+	+	+	+
706	29	134.8	Normal	+	+	+	+	+	+	+	+
707	41	46.5	Normal	+	+	+	+	+	+	+	+
708	43	17.7	Mild oligozoospermia	+	+	+	+	+	+	+	+
709	29	236	Normal	+	+	+	+	+	+	+	+
710	25	308.5	Normal	+	+	+	+	+	+	+	+
711	49	112.5	Normal	+	+	+	+	+	+	+	+
712	31	10.6	Mild oligozoospermia	+	+	+	+	+	+	+	+
713	26	250.2	Normal	+	+	+	+	+	+	+	+
714	29	93.8	Normal	+	+	+	+	+	+	+	+
715	29	143.8	Normal	+	+	+	+	+	+	+	+
716	30	40.6	Normal	+	+	+	+	+	+	+	+
717	34	33.6	Mild oligozoospermia	+	+	+	+	+	+	+	+
718	30	214.6	Normal	+	+	+	+	+	+	+	+
719	47	112.3	Normal	+	+	+	+	+	+	+	+
720	36	127.2	Normal	+	+	+	+	+	+	+	+
721	40	47.2	Normal	+	+	+	+	+	+	+	+
722	29	158.4	Normal	+	+	+	+	+	+	+	+
723	48	192.4	Normal	+	+	+	+	+	+	+	+
724	27	86.4	Normal	+	+	+	+	+	+	+	+
725	32	0.4	Severe oligozoospermia	+	+	+	+	+	+	+	+
726	44	124.1	Normal	+	+	+	+	+	+	+	+
727	43	250	Normal	+	+	+	+	+	+	+	+
728	30	185.4	Normal	+	+	+	+	+	+	+	+
729	24	38.6	Mild oligozoospermia	+	+	+	+	+	+	+	+
730	33	92	Normal	+	+	+	+	+	+	+	+
731	25	204.9	Normal	+	+	+	+	+	+	+	+
732	34	236.2	Normal	+	+	+	+	+	+	+	+
733	33	230	Normal	+	+	+	+	+	+	+	+
734	24	11.7	Mild oligozoospermia	+	+	+	+	+	+	+	+
735	22	121.6	Normal	+	+	+	+	+	+	+	+
736	27	245.6	Normal	+	+	+	+	+	+	+	+
737	38	112	Normal	+	+	+	+	+	+	+	+
738	45	50	Normal	+	+	+	+	+	+	+	+
739	36	348.4	Normal	+	+	+	+	+	+	+	+
740	30	21.2	Mild oligozoospermia	+	+	+	+	+	+	+	+
741	47	16.8	Mild oligozoospermia	+	+	+	+	+	+	+	+
742	35	143.2	Normal	+	+	+	+	+	+	+	+
743	35	71.4	Normal	+	+	+	+	+	+	+	+
744	48	160.8	Normal	+	+	+	+	+	+	+	+
745	30	177.6	Normal	+	+	+	+	+	+	+	+
746	23	251.2	Normal	+	+	+	+	+	+	+	+
747	30	82.5	Normal	+	+	+	+	+	+	+	+
748	28	67.8	Normal	+	+	+	+	+	+	+	+
749	30	27	Mild oligozoospermia	+	+	+	+	+	+	+	+
750	35	8.8	Severe oligozoospermia	+	+	+	+	+	+	+	+
751	30	82.8	Normal	+	+	+	+	+	+	+	+
752	36	165.2	Normal	+	+	+	+	+	+	+	+
753	33	88.4	Normal	+	+	+	+	+	+	+	+
754	29	41.4	Normal	+	+	+	+	+	+	+	+
755	32	8.1	Severe oligozoospermia	+	+	+	+	+	+	+	+
756	27	86.4	Normal	+	+	+	+	+	+	+	+
757	37	61.8	Normal	+	+	+	+	+	+	+	+
758	40	82.5	Normal	+	+	+	+	+	+	+	+
759	28	75.6	Normal	+	+	+	+	+	+	+	+
760	54	143.6	Normal	+	+	+	+	+	+	+	+
761	35	24.5	Mild oligozoospermia	+	+	+	+	+	+	+	+
762	34	338	Normal	+	+	+	+	+	+	+	+
763	25	129.6	Normal	+	+	+	+	+	+	+	+
764	29	0	Azoospermia	+	+	+	+	+	+	+	+
765	27	86.1	Normal	+	+	+	+	+	+	+	+
766	39	94.4	Normal	+	+	+	+	+	+	+	+
767	38	22.2	Mild oligozoospermia	+	+	+	+	+	+	+	+
768	27	90.2	Normal	+	+	+	+	+	+	+	+
769	44	251.6	Normal	+	+	+	+	+	+	+	+
770	45	139.5	Normal	+	+	+	+	+	+	+	+
771	25	78.8	Normal	+	+	+	+	+	+	+	+
772	37	8	Severe oligozoospermia	+	+	+	+	+	+	+	+
773	38	89.1	Normal	+	+	+	+	+	+	+	+
774	25	80.4	Normal	+	+	+	+	+	+	+	+
775	38	114.6	Normal	+	+	+	+	+	+	+	+
776	38	37.6	Mild oligozoospermia	+	+	+	+	+	+	+	+
777	50	107.2	Normal	+	+	+	+	+	+	+	+
778	26	289.7	Normal	+	+	+	+	+	+	+	+
779	38	192.8	Normal	+	+	+	+	+	+	+	+
780	36	164.4	Normal	+	+	+	+	+	+	+	+
781	32	123.4	Normal	+	+	+	+	+	+	+	+
782	42	62.1	Normal	+	+	+	+	+	+	+	+
783	28	317.9	Normal	+	+	+	+	+	+	+	+
784	30	0	Azoospermia	+	+	+	+	+	+	+	+
785	25	325.5	Normal	+	+	+	+	+	+	+	+
786	27	20.9	Mild oligozoospermia	+	+	+	+	+	+	+	+
787	33	233.1	Normal	+	+	+	+	+	+	+	+
788	29	57	Normal	+	+	+	+	+	+	+	+
789	37	338.4	Normal	+	+	+	+	+	+	+	+
790	36	14	Mild oligozoospermia	+	+	+	+	+	+	+	+
791	34	270.8	Normal	+	+	+	+	+	+	+	+
792	32	106.4	Normal	+	+	+	+	+	+	+	+
793	26	72	Normal	+	+	+	+	+	+	+	+
794	30	36.5	Mild oligozoospermia	+	+	+	+	+	+	+	+
795	29	99.9	Normal	+	+	+	+	+	+	+	+
796	43	293.2	Normal	+	+	+	+	+	+	+	+
797	43	118.4	Normal	+	+	+	+	+	+	+	+
798	44	122.1	Normal	+	+	+	+	+	+	+	+
799	38	68.7	Normal	+	+	+	+	+	+	+	+
800	29	209.4	Normal	+	+	+	+	+	+	+	+
801	25	387.9	Normal	+	+	+	+	+	+	+	+
802	25	362.2	Normal	+	+	+	+	+	+	+	+
803	37	467.3	Normal	+	+	+	+	+	+	+	+
804	34	103.2	Normal	+	+	+	+	+	+	+	+
805	33	218.8	Normal	+	+	+	+	+	+	+	+
806	31	89	Normal	+	+	+	+	+	+	+	+
807	38	0	Azoospermia	+	+	+	+	+	+	+	+
808	37	198	Normal	+	+	+	+	+	+	+	+
809	26	9	Severe oligozoospermia	+	+	+	+	+	+	+	+
810	38	128	Normal	+	+	+	+	+	+	+	+
811	28	67.6	Normal	+	+	+	+	+	+	+	+
812	34	117.8	Normal	+	+	+	+	+	+	+	+
813	42	190.4	Normal	+	+	+	+	+	+	+	+
814	29	109.9	Normal	+	+	+	+	+	+	+	+
815	40	64	Normal	+	+	+	+	+	+	+	+
816	32	46.4	Normal	+	+	+	+	+	+	+	+
817	41	244.6	Normal	+	+	+	+	+	+	+	+
818	33	90	Normal	+	+	+	+	+	+	+	+
819	35	196.5	Normal	+	+	+	+	+	+	+	+
820	34	679.7	Normal	+	+	+	+	+	+	+	+
821	30	118	Normal	+	+	+	+	+	+	+	+
822	34	18.9	Mild oligozoospermia	+	+	+	+	+	+	+	+
823	23	50	Normal	+	+	+	+	+	+	+	+
824	31	115.2	Normal	+	+	+	+	+	+	+	+
825	38	230.6	Normal	+	+	+	+	+	+	+	+
826	38	165.9	Normal	+	+	+	+	+	+	+	+
827	27	19.2	Mild oligozoospermia	+	+	+	+	+	+	+	+
828	33	236	Normal	+	+	+	+	+	+	+	+
829	28	272.2	Normal	+	+	+	+	+	+	+	+
830	29	86.8	Normal	+	+	+	+	+	+	+	+
831	55	40.3	Normal	+	+	+	+	+	+	+	+
832	28	82.8	Normal	+	+	+	+	+	+	+	+
833	40	38.9	Mild oligozoospermia	+	+	+	+	+	+	+	+
834	30	493.9	Normal	+	+	+	+	+	+	+	+
835	29	73.2	Normal	+	+	+	+	+	+	+	+
836	31	159.6	Normal	+	+	+	+	+	+	+	+
837	31	58.7	Normal	+	+	+	+	+	+	+	+
838	30	259	Normal	+	+	+	+	+	+	+	+
839	37	46.5	Normal	+	+	+	+	+	+	+	+
840	40	336	Normal	+	+	+	+	+	+	+	+
841	27	248	Normal	+	+	+	+	+	+	+	+
842	28	118.5	Normal	+	+	+	+	+	+	+	+
843	31	444.5	Normal	+	+	+	+	+	+	+	+
844	34	216	Normal	+	+	+	+	+	+	+	+
845	29	371	Normal	+	+	+	+	+	+	+	+
846	32	141.9	Normal	+	+	+	+	+	+	+	+
847	35	35.7	Mild oligozoospermia	+	+	+	+	+	+	+	+
848	37	142.5	Normal	+	+	+	+	+	+	+	+
849	50	61	Normal	+	+	+	+	+	+	+	+
850	33	194	Normal	+	+	+	+	+	+	+	+
851	31	16	Mild oligozoospermia	+	+	+	+	+	+	+	+
852	26	253.8	Normal	+	+	+	+	+	+	+	+
853	36	93.2	Normal	+	+	+	+	+	+	+	+
854	26	522	Normal	+	+	+	+	+	+	+	+
855	41	Sperm could be found in the precipitation of centrifuged semen	Cryptozoospermia	+	+	+	+	-	-	+	-
856	41	65.6	Normal	+	+	+	+	+	+	+	+
857	38	120.2	Normal	+	+	+	+	+	+	+	+
858	37	92.6	Normal	+	+	+	+	+	+	+	+
859	29	90.3	Normal	+	+	+	+	+	+	+	+
860	27	68	Normal	+	+	+	+	+	+	+	+
861	38	16.2	Mild oligozoospermia	+	+	+	+	+	+	+	+
862	30	119.2	Normal	+	+	+	+	+	+	+	+
863	28	142.8	Normal	+	+	+	+	+	+	+	+
864	23	14.2	Mild oligozoospermia	+	+	+	+	+	+	+	+
865	33	20	Mild oligozoospermia	+	+	+	+	+	+	+	+
866	40	96	Normal	+	+	+	+	+	+	+	+
867	33	180.3	Normal	+	+	+	+	+	+	+	+
868	35	0	Azoospermia	+	+	+	+	+	+	+	+
869	41	211.1	Normal	+	+	+	+	+	+	+	+
870	44	183.8	Normal	+	+	+	+	+	+	+	+
871	39	64.2	Normal	+	+	+	+	+	+	+	+
872	34	173.6	Normal	+	+	+	+	+	+	+	+
873	28	36.5	Mild oligozoospermia	+	+	+	+	+	+	+	+
874	29	65.4	Normal	+	+	+	+	+	+	+	+
875	27	11	Mild oligozoospermia	+	+	+	+	+	+	+	+
876	36	289.8	Normal	+	+	+	+	+	+	+	+
877	32	187.8	Normal	+	+	+	+	+	+	+	+
878	33	27	Mild oligozoospermia	+	+	+	+	+	+	+	+
879	37	71.6	Normal	+	+	+	+	+	+	+	+
880	39	227.6	Normal	+	+	+	+	+	+	+	+
881	35	307.2	Normal	+	+	+	+	+	+	+	+
882	23	2.3	Severe oligozoospermia	+	+	+	+	+	+	+	+
883	48	14.1	Mild oligozoospermia	+	+	+	+	+	+	+	+
884	30	396.1	Normal	+	+	+	+	+	+	+	+
885	33	46.5	Normal	+	+	+	+	+	+	+	+
886	40	360.5	Normal	+	+	+	+	+	+	+	+
887	32	196.8	Normal	+	+	+	+	+	+	+	+
888	29	42.2	Normal	+	+	+	+	+	+	+	+
889	32	342.4	Normal	+	+	+	+	+	+	+	+
890	35	156	Normal	+	+	+	+	+	+	+	+
891	30	26.1	Mild oligozoospermia	+	+	+	+	+	+	+	+
892	22	32	Mild oligozoospermia	+	+	+	+	+	+	+	+
893	35	62.3	Normal	+	+	+	+	+	+	+	+
894	36	144.4	Normal	+	+	+	+	+	+	+	+
895	26	1.1	Severe oligozoospermia	+	+	+	+	+	+	+	+
896	30	43.6	Normal	+	+	+	+	+	+	+	+
897	34	171.7	Normal	+	+	+	+	+	+	+	+
898	27	184	Normal	+	+	+	+	+	+	+	+
899	31	0	Azoospermia	+	+	+	+	+	+	+	+
900	48	143.4	Normal	+	+	+	+	+	+	+	+
901	52	250.6	Normal	+	+	+	+	+	+	+	+
902	41	159.8	Normal	+	+	+	+	+	+	+	+
903	24	18	Mild oligozoospermia	+	+	+	+	+	+	+	+
904	31	146	Normal	+	+	+	+	+	+	+	+
905	28	0	Azoospermia	+	+	+	+	+	+	+	+
906	32	340.1	Normal	+	+	+	+	+	+	+	+
907	28	53.6	Normal	+	+	+	+	+	+	+	+
908	35	31.9	Mild oligozoospermia	+	+	+	+	+	+	+	+
909	35	195.2	Normal	+	+	+	+	+	+	+	+
910	29	672.6	Normal	+	+	+	+	+	+	+	+
911	30	93.4	Normal	+	+	+	+	+	+	+	+
912	26	213.2	Normal	+	+	+	+	+	+	+	+
913	35	209	Normal	+	+	+	+	+	+	+	+
914	29	256.6	Normal	+	+	+	+	+	+	+	+
915	25	133.1	Normal	+	+	+	+	+	+	+	+
916	46	124.1	Normal	+	+	+	+	+	+	+	+
917	26	442	Normal	+	+	+	+	+	+	+	+
918	28	219.4	Normal	+	+	+	+	+	+	+	+
919	26	16.8	Mild oligozoospermia	+	+	+	+	+	+	+	+
920	24	0	Azoospermia	+	+	+	+	+	+	+	+
921	36	256.6	Normal	+	+	+	+	+	+	+	+
922	38	79.6	Normal	+	+	+	+	+	+	+	+
923	27	195	Normal	+	+	+	+	+	+	+	+
924	42	94.1	Normal	+	+	+	+	+	+	+	+
925	34	286.5	Normal	+	+	+	+	+	+	+	+
926	32	376.8	Normal	+	+	+	+	+	+	+	+
927	32	0.4	Severe oligozoospermia	+	+	+	+	+	+	+	+
928	30	84.8	Normal	+	+	+	+	+	+	+	+
929	25	321.2	Normal	+	+	+	+	+	+	+	+
930	36	0.6	Severe oligozoospermia	+	+	+	+	+	+	+	+
931	37	86.4	Normal	+	+	+	+	+	+	+	+
932	33	305.4	Normal	+	+	+	+	+	+	+	+
933	38	45.6	Normal	+	+	+	+	+	+	+	+
934	41	310.8	Normal	+	+	+	+	+	+	+	+
935	29	235.2	Normal	+	+	+	+	+	+	+	+
936	24	104.8	Normal	+	+	+	+	+	+	+	+
937	28	121.4	Normal	+	+	+	+	+	+	+	+
938	32	222.4	Normal	+	+	+	+	+	+	+	+
939	26	4.9	Severe oligozoospermia	+	+	+	+	+	+	+	+
940	28	153.2	Normal	+	+	+	+	+	+	+	+
941	28	316.6	Normal	+	+	+	+	+	+	+	+
942	36	21.6	Mild oligozoospermia	+	+	+	+	+	+	+	+
943	27	128.8	Normal	+	+	+	+	+	+	+	+
944	31	205	Normal	+	+	+	+	+	+	+	+
945	29	259	Normal	+	+	+	+	+	+	+	+
946	29	140.7	Normal	+	+	+	+	+	+	+	+
947	43	80	Normal	+	+	+	+	+	+	+	+
948	37	178.5	Normal	+	+	+	+	+	+	+	+
949	39	67.5	Normal	+	+	+	+	+	+	+	+
950	33	244.2	Normal	+	+	+	+	+	+	+	+
951	32	165.6	Normal	+	+	+	+	+	+	+	+
952	32	115.5	Normal	+	+	+	+	+	+	+	+
953	27	4.5	Severe oligozoospermia	+	+	+	+	+	+	+	+
954	37	28.5	Mild oligozoospermia	+	+	+	+	+	+	+	+
955	29	153.7	Normal	+	+	+	+	+	+	+	+
956	31	105	Normal	+	+	+	+	+	+	+	+
957	42	86.6	Normal	+	+	+	+	+	+	+	+
958	27	188.8	Normal	+	+	+	+	+	+	+	+
959	34	65.1	Normal	+	+	+	+	+	+	+	+
960	31	8	Severe oligozoospermia	+	+	+	+	+	+	+	+
961	29	156	Normal	+	+	+	+	+	+	+	+
962	26	52.5	Normal	+	+	+	+	+	+	+	+
963	36	141.6	Normal	+	+	+	+	+	+	+	+
964	30	160.2	Normal	+	+	+	+	+	+	+	+
965	28	10.2	Mild oligozoospermia	+	+	+	+	+	+	+	+
966	29	121	Normal	+	+	+	+	+	+	+	+
967	29	0	Azoospermia	+	+	+	+	+	+	+	+
968	38	350.2	Normal	+	+	+	+	+	+	+	+
969	32	64.8	Normal	+	+	+	+	+	+	+	+
970	34	78.1	Normal	+	+	+	+	+	+	+	+
971	39	383.5	Normal	+	+	+	+	+	+	+	+
972	26	189	Normal	+	+	+	+	+	+	+	+
973	30	185	Normal	+	+	+	+	+	+	+	+
974	32	124.4	Normal	+	+	+	+	+	+	+	+
975	37	197.2	Normal	+	+	+	+	+	+	+	+
976	42	92.3	Normal	+	+	+	+	+	+	+	+
977	33	130	Normal	+	+	+	+	+	+	+	+
978	41	122.8	Normal	+	+	+	+	+	+	+	+
979	34	44.5	Normal	+	+	+	+	+	+	+	+
980	30	288.6	Normal	+	+	+	+	+	+	+	+
981	36	207.1	Normal	+	+	+	+	+	+	+	+
982	44	90.8	Normal	+	+	+	+	+	+	+	+
983	29	57	Normal	+	+	+	+	+	+	+	+
984	33	150.9	Normal	+	+	+	+	+	+	+	+
985	39	13.5	Mild oligozoospermia	+	+	+	+	-	-	+	-
986	35	75.6	Normal	+	+	+	+	+	+	+	+
987	34	90.4	Normal	+	+	+	+	+	+	+	+
988	34	125.3	Normal	+	+	+	+	+	+	+	+
989	33	224	Normal	+	+	+	+	+	+	+	+
990	27	69.5	Normal	+	+	+	+	+	+	+	+
991	28	121	Normal	+	+	+	+	+	+	+	+
992	32	91.7	Normal	+	+	+	+	+	+	+	+
993	30	0	Azoospermia	+	+	-	-	-	-	+	-
994	38	14.6	Mild oligozoospermia	+	+	+	+	+	+	+	+
995	26	87.2	Normal	+	+	+	+	+	+	+	+
996	36	298.4	Normal	+	+	+	+	+	+	+	+
997	24	93.9	Normal	+	+	+	+	+	+	+	+
998	37	20.1	Mild oligozoospermia	+	+	+	+	+	+	+	+
999	33	0	Azoospermia	+	+	+	+	+	+	+	+
1000	35	195.9	Normal	+	+	+	+	+	+	+	+
1001	32	11.8	Mild oligozoospermia	+	+	+	+	+	+	+	+
1002	39	71.7	Normal	+	+	+	+	+	+	+	+
1003	28	409.2	Normal	+	+	+	+	+	+	+	+
1004	32	16.9	Mild oligozoospermia	+	+	+	+	+	+	+	+
1005	29	133	Normal	+	+	+	+	+	+	+	+
1006	49	380.8	Normal	+	+	+	+	+	+	+	+
1007	26	108.2	Normal	+	+	+	+	+	+	+	+
1008	27	120.2	Normal	+	+	+	+	+	+	+	+
1009	29	180.8	Normal	+	+	+	+	+	+	+	+
1010	35	98.4	Normal	+	+	+	+	+	+	+	+
1011	28	0	Azoospermia	+	+	-	-	-	-	-	-
1012	29	170.6	Normal	+	+	+	+	+	+	+	+
1013	32	98.4	Normal	+	+	+	+	+	+	+	+
1014	39	445.2	Normal	+	+	+	+	+	+	+	+
1015	38	489.6	Normal	+	+	+	+	+	+	+	+
1016	39	80.1	Normal	+	+	+	+	+	+	+	+
1017	26	293.2	Normal	+	+	+	+	+	+	+	+
1018	38	151.4	Normal	+	+	+	+	+	+	+	+
1019	38	4	Severe oligozoospermia	+	+	+	+	+	+	+	+
1020	34	37.5	Mild oligozoospermia	+	+	+	+	+	+	+	+
1021	32	303.8	Normal	+	+	+	+	+	+	+	+
1022	26	121.8	Normal	+	+	+	+	+	+	+	+
1023	21	0	Azoospermia	+	+	+	+	+	+	+	+
1024	31	44.7	Normal	+	+	+	+	+	+	+	+
1025	29	27.8	Mild oligozoospermia	+	+	+	+	+	+	+	+
1026	38	343.6	Normal	+	+	+	+	+	+	+	+
1027	26	0	Azoospermia	+	+	+	+	+	+	+	+
1028	36	213.8	Normal	+	+	+	+	+	+	+	+
1029	27	9.3	Severe oligozoospermia	+	+	+	+	+	+	+	+
1030	27	182.8	Normal	+	+	+	+	+	+	+	+
1031	41	176	Normal	+	+	+	+	+	+	+	+
1032	27	61.5	Normal	+	+	+	+	+	+	+	+
1033	30	175.4	Normal	+	+	+	+	+	+	+	+
1034	44	120.3	Normal	+	+	+	+	+	+	+	+
1035	49	239	Normal	+	+	+	+	+	+	+	+
1036	26	182.8	Normal	+	+	+	+	+	+	+	+
1037	26	0	Azoospermia	+	+	+	+	+	+	+	+
1038	30	3.5	Severe oligozoospermia	+	+	+	+	+	+	+	+
1039	37	2.2	Severe oligozoospermia	+	+	+	+	+	+	+	+
1040	34	34.1	Mild oligozoospermia	+	+	+	+	+	+	+	+
1041	33	169.4	Normal	+	+	+	+	+	+	+	+
1042	32	497.6	Normal	+	+	+	+	+	+	+	+
1043	39	134.6	Normal	+	+	+	+	+	+	+	+
1044	31	28.4	Mild oligozoospermia	+	+	+	+	-	-	+	-
1045	38	33.3	Mild oligozoospermia	+	+	+	+	+	+	+	+
1046	31	91.4	Normal	+	+	+	+	+	+	+	+
1047	37	29.1	Mild oligozoospermia	+	+	+	+	+	+	+	+
1048	47	130.3	Normal	+	+	+	+	+	+	+	+
1049	49	199.5	Normal	+	+	+	+	+	+	+	+
1050	25	115.6	Normal	+	+	+	+	+	+	+	+
1051	24	163.4	Normal	+	+	+	+	+	+	+	+
1052	28	65.5	Normal	+	+	+	+	+	+	+	+
1053	35	402.8	Normal	+	+	+	+	+	+	+	+
1054	26	129.2	Normal	+	+	+	+	+	+	+	+
1055	30	378.6	Normal	+	+	+	+	+	+	+	+
1056	35	0.4	Severe oligozoospermia	+	+	+	+	-	-	+	-
1057	30	0	Azoospermia	+	+	+	+	+	+	+	+
1058	28	118	Normal	+	+	+	+	+	+	+	+
1059	27	220.7	Normal	+	+	+	+	+	+	+	+
1060	28	45.2	Normal	+	+	+	+	+	+	+	+
1061	29	60.6	Normal	+	+	+	+	+	+	+	+
1062	40	218.4	Normal	+	+	+	+	+	+	+	+
1063	30	153.3	Normal	+	+	+	+	+	+	+	+
1064	25	186.1	Normal	+	+	+	+	+	+	+	+
1065	26	0	Azoospermia	+	+	+	+	+	+	+	+
1066	29	195	Normal	+	+	+	+	+	+	+	+
1067	30	46.4	Normal	+	+	+	+	+	+	+	+
1068	38	74.7	Normal	+	+	+	+	+	+	+	+
1069	29	496.3	Normal	+	+	+	+	+	+	+	+
1070	35	0.7	Severe oligozoospermia	+	+	+	+	-	-	+	-
1071	32	23.4	Mild oligozoospermia	+	+	+	+	+	+	+	+
1072	29	31.8	Mild oligozoospermia	+	+	+	+	+	+	+	+
1073	32	213.8	Normal	+	+	+	+	+	+	+	+
1074	29	468.6	Normal	+	+	+	+	+	+	+	+
1075	27	0.6	Severe oligozoospermia	+	+	+	+	+	+	+	+
1076	34	54.9	Normal	+	+	+	+	+	+	+	+
1077	37	199.4	Normal	+	+	+	+	+	+	+	+
1078	35	278.1	Normal	+	+	+	+	+	+	+	+
1079	35	197.6	Normal	+	+	+	+	+	+	+	+
1080	27	49.4	Normal	+	+	+	+	+	+	+	+
1081	32	68.4	Normal	+	+	+	+	+	+	+	+
1082	29	86.5	Normal	+	+	+	+	+	+	+	+
1083	32	469.8	Normal	+	+	+	+	+	+	+	+
1084	31	0	Azoospermia	+	+	+	+	+	+	+	+
1085	39	223.2	Normal	+	+	+	+	+	+	+	+
1086	36	91.6	Normal	+	+	+	+	+	+	+	+
1087	35	51.4	Normal	+	+	+	+	+	+	+	+
1088	28	0.5	Severe oligozoospermia	+	+	+	+	+	+	+	+
1089	31	180	Normal	+	+	+	+	+	+	+	+
1090	39	1042.2	Normal	+	+	+	+	+	+	+	+
1091	28	85.8	Normal	+	+	+	+	+	+	+	+
1092	36	128	Normal	+	+	+	+	+	+	+	+
1093	31	0	Azoospermia	+	+	+	+	+	+	+	+
1094	28	78.6	Normal	+	+	+	+	+	+	+	+
1095	39	141.3	Normal	+	+	+	+	+	+	+	+
1096	44	278.4	Normal	+	+	+	+	+	+	+	+
1097	36	52.2	Normal	+	+	+	+	+	+	+	+
1098	45	155.6	Normal	+	+	+	+	+	+	+	+
1099	34	221.6	Normal	+	+	+	+	+	+	+	+
1100	34	405.5	Normal	+	+	+	+	+	+	+	+
1101	27	186.2	Normal	+	+	+	+	+	+	+	+
1102	45	376.5	Normal	+	+	+	+	+	+	+	+
1103	29	7	Severe oligozoospermia	+	+	+	+	+	+	+	+
1104	40	131.8	Normal	+	+	+	+	+	+	+	+
1105	30	23.9	Mild oligozoospermia	+	+	+	+	+	+	+	+
1106	34	169.8	Normal	+	+	+	+	+	+	+	+
1107	29	149.4	Normal	+	+	+	+	+	+	+	+
1108	34	41.5	Normal	+	+	+	+	+	+	+	+
1109	42	101.7	Normal	+	+	+	+	+	+	+	+
1110	28	517.2	Normal	+	+	+	+	+	+	+	+
1111	35	17.4	Mild oligozoospermia	+	+	+	+	+	+	+	+
1112	26	30.9	Mild oligozoospermia	+	+	+	+	+	+	+	+
1113	28	285	Normal	+	+	+	+	+	+	+	+
1114	28	111.6	Normal	+	+	+	+	+	+	+	+
1115	36	122.4	Normal	+	+	+	+	+	+	+	+
1116	31	0.8	Severe oligozoospermia	+	+	+	+	+	+	+	+
1117	26	53.7	Normal	+	+	+	+	+	+	+	+
1118	27	0	Azoospermia	+	+	+	+	+	+	+	+
1119	43	97.6	Normal	+	+	+	+	+	+	+	+
1120	34	58.3	Normal	+	+	+	+	+	+	+	+
1121	26	54.2	Normal	+	+	+	+	+	+	+	+
1122	37	88.6	Normal	+	+	+	+	+	+	+	+
1123	44	41.5	Normal	+	+	+	+	+	+	+	+
1124	35	315.5	Normal	+	+	+	+	+	+	+	+
1125	30	64.8	Normal	+	+	+	+	+	+	+	+
1126	35	97.8	Normal	+	+	+	+	+	+	+	+
1127	34	41.2	Normal	+	+	+	+	+	+	+	+
1128	28	1.2	Severe oligozoospermia	+	+	+	+	+	+	+	+
1129	28	287	Normal	+	+	+	+	+	+	+	+
1130	30	0	Azoospermia	+	+	+	+	+	+	+	+
1131	34	0	Azoospermia	+	+	+	+	+	+	+	+
1132	29	138.6	Normal	+	+	+	+	+	+	+	+
1133	35	104	Normal	+	+	+	+	+	+	+	+
1134	30	60.6	Normal	+	+	+	+	+	+	+	+
1135	33	102.5	Normal	+	+	+	+	+	+	+	+
1136	29	77.2	Normal	+	+	+	+	+	+	+	+
1137	26	38.4	Mild oligozoospermia	+	+	+	+	+	+	+	+
1138	28	199.2	Normal	+	+	+	+	+	+	+	+
1139	41	52.3	Normal	+	+	+	+	+	+	+	+
1140	44	0	Azoospermia	+	+	+	+	+	+	+	+
1141	37	0.3	Severe oligozoospermia	+	+	+	+	+	+	+	+
1142	31	95.5	Normal	+	+	+	+	+	+	+	+
1143	44	318.1	Normal	+	+	+	+	+	+	+	+
1144	28	0.8	Severe oligozoospermia	+	+	+	+	+	+	+	+
1145	28	87.5	Normal	+	+	+	+	+	+	+	+
1146	29	4	Severe oligozoospermia	+	+	+	+	+	+	+	+
1147	40	45.8	Normal	+	+	+	+	+	+	+	+
1148	22	186.8	Normal	+	+	+	+	+	+	+	+
1149	34	15.7	Mild oligozoospermia	+	+	+	+	+	+	+	+
1150	35	2.8	Severe oligozoospermia	+	+	+	+	+	+	+	+
1151	49	409.2	Normal	+	+	+	+	+	+	+	+
1152	31	0.2	Severe oligozoospermia	+	+	+	+	+	+	+	+
1153	38	162.6	Normal	+	+	+	+	+	+	+	+
1154	33	573	Normal	+	+	+	+	+	+	+	+
1155	27	17.8	Mild oligozoospermia	+	+	+	+	+	+	+	+
1156	30	119.3	Normal	+	+	+	+	+	+	+	+
1157	41	14.4	Mild oligozoospermia	+	+	+	+	+	+	+	+
1158	30	58.2	Normal	+	+	+	+	+	+	+	+
1159	26	6.7	Severe oligozoospermia	+	+	+	+	+	+	+	+
1160	40	170	Normal	+	+	+	+	+	+	+	+
1161	28	78	Normal	+	+	+	+	+	+	+	+
1162	29	443.7	Normal	+	+	+	+	+	+	+	+
1163	25	0	Azoospermia	+	+	+	+	+	+	+	+
1164	30	0	Azoospermia	+	+	+	+	+	+	+	+
1165	34	158.6	Normal	+	+	+	+	+	+	+	+
1166	43	51.3	Normal	+	+	+	+	+	+	+	+
1167	28	96.3	Normal	+	+	+	+	+	+	+	+
1168	35	43	Normal	+	+	+	+	+	+	+	+
1169	39	69.2	Normal	+	+	+	+	+	+	+	+
1170	27	56	Normal	+	+	+	+	+	+	+	+
1171	28	164.5	Normal	+	+	+	+	+	+	+	+
1172	26	405.9	Normal	+	+	+	+	+	+	+	+
1173	23	251.6	Normal	+	+	+	+	+	+	+	+
1174	32	84.4	Normal	+	+	+	+	+	+	+	+
1175	32	210.3	Normal	+	+	+	+	+	+	+	+
1176	34	176.1	Normal	+	+	+	+	+	+	+	+
1177	27	60.2	Normal	+	+	+	+	+	+	+	+
1178	27	45.1	Normal	+	+	+	+	+	+	+	+
1179	29	186	Normal	+	+	+	+	+	+	+	+
1180	37	148	Normal	+	+	+	+	+	+	+	+
1181	30	8.4	Severe oligozoospermia	+	+	+	+	+	+	+	+
1182	26	0	Azoospermia	+	+	+	+	+	+	+	+
1183	41	36.3	Mild oligozoospermia	+	+	+	+	+	+	+	+
1184	32	6.8	Severe oligozoospermia	+	+	+	+	+	+	+	+
1185	38	17	Mild oligozoospermia	+	+	+	+	+	+	+	+
1186	30	56.8	Normal	+	+	+	+	+	+	+	+
1187	47	49.8	Normal	+	+	+	+	+	+	+	+
1188	39	19.5	Mild oligozoospermia	+	+	+	+	+	+	+	+
1189	31	27	Mild oligozoospermia	+	+	+	+	+	+	+	+
1190	37	74.8	Normal	+	+	+	+	+	+	+	+
1191	30	204.3	Normal	+	+	+	+	+	+	+	+
1192	25	0	Azoospermia	+	+	+	+	+	+	+	+
1193	24	0.8	Severe oligozoospermia	+	+	+	+	+	+	+	+
1194	24	13.8	Mild oligozoospermia	+	+	+	+	+	+	+	+
1195	28	2.5	Severe oligozoospermia	+	+	+	+	+	+	+	+
1196	41	0	Azoospermia	+	+	+	+	+	+	+	+
1197	30	0	Azoospermia	+	+	+	+	+	+	+	+
1198	25	144.9	Normal	+	+	+	+	+	+	+	+
1199	29	113.5	Normal	+	+	+	+	-	-	+	-
1200	24	0	Azoospermia	+	+	+	+	+	+	+	+
1201	39	38.7	Mild oligozoospermia	+	+	+	+	+	+	+	+
1202	38	93.1	Normal	+	+	+	+	+	+	+	+
1203	39	7.6	Severe oligozoospermia	+	+	+	+	+	+	+	+
1204	35	72.9	Normal	+	+	+	+	+	+	+	+
1205	27	0	Azoospermia	+	+	+	+	-	-	+	-
1206	39	222.6	Normal	+	+	+	+	+	+	+	+
1207	36	54.4	Normal	+	+	+	+	+	+	+	+
1208	39	0	Azoospermia	+	+	+	+	+	+	+	+
1209	25	21.4	Mild oligozoospermia	+	+	+	+	+	+	+	+
1210	27	2.8	Severe oligozoospermia	+	+	+	+	+	+	+	+
1211	32	1.5	Severe oligozoospermia	+	+	+	+	+	+	+	+
1212	18	0	Azoospermia	+	+	+	+	+	+	+	+
1213	30	0	Azoospermia	+	+	+	+	+	+	+	+
1214	31	7.2	Severe oligozoospermia	+	+	+	+	+	+	+	+
1215	31	428.6	Normal	+	+	+	+	+	+	+	+
1216	29	0	Azoospermia	+	+	+	+	+	+	+	+
1217	28	0.9	Severe oligozoospermia	+	+	+	+	+	+	+	+
1218	26	10.4	Mild oligozoospermia	+	+	+	+	+	+	+	+
1219	29	127	Normal	+	+	+	+	+	+	+	+
1220	34	36.8	Mild oligozoospermia	+	+	+	+	+	+	+	+
1221	31	4.8	Severe oligozoospermia	+	+	+	+	+	+	+	+
1222	34	2	Severe oligozoospermia	+	+	+	+	-	-	+	-
1223	36	38.4	Mild oligozoospermia	+	+	+	+	+	+	+	+
1224	26	191.4	Normal	+	+	+	+	+	+	+	+
1225	29	639	Normal	+	+	+	+	+	+	+	+
1226	42	298	Normal	+	+	+	+	+	+	+	+
1227	42	46.8	Normal	+	+	+	+	+	+	+	+
1228	29	1.1	Severe oligozoospermia	+	+	+	+	+	+	+	+
1229	27	15.2	Mild oligozoospermia	+	+	+	+	+	+	+	+
1230	28	0.9	Severe oligozoospermia	+	+	+	+	+	+	+	+
1231	28	0	Azoospermia	+	+	+	+	+	+	+	+
1232	34	29.9	Mild oligozoospermia	+	+	+	+	+	+	+	+
1233	32	0	Azoospermia	+	+	+	+	+	+	+	+
1234	29	13.5	Mild oligozoospermia	+	+	+	+	+	+	+	+
1235	29	0	Azoospermia	+	+	+	+	+	+	+	+
1236	46	142.2	Normal	+	+	+	+	+	+	+	+
1237	30	82.8	Normal	+	+	+	+	+	+	+	+
1238	44	25.8	Mild oligozoospermia	+	+	+	+	+	+	+	+
1239	28	119	Normal	+	+	+	+	+	+	+	+
1240	40	0	Azoospermia	+	+	+	+	+	+	+	+
1241	23	147.5	Normal	+	+	+	+	+	+	+	+
1242	26	65.9	Normal	+	+	+	+	+	+	+	+
1243	32	1	Severe oligozoospermia	+	+	+	+	+	+	+	+
1244	37	12	Mild oligozoospermia	+	+	+	+	+	+	+	+
1245	39	0	Azoospermia	+	+	+	+	+	+	+	+
1246	25	8.8	Severe oligozoospermia	+	+	+	+	+	+	+	+
1247	30	48	Normal	+	+	+	+	+	+	+	+
1248	30	0	Azoospermia	+	+	+	+	+	+	+	+
1249	30	19.8	Mild oligozoospermia	+	+	+	+	+	+	+	+
1250	38	128	Normal	+	+	+	+	+	+	+	+
1251	30	267.5	Normal	+	+	+	+	+	+	+	+
1252	34	152.8	Normal	+	+	+	+	+	+	+	+
1253	48	81.2	Normal	+	+	+	+	+	+	+	+
1254	34	0	Azoospermia	+	+	+	+	+	+	+	+
1255	42	135.4	Normal	+	+	+	+	+	+	+	+
1256	43	58.8	Normal	+	+	+	+	+	+	+	+
1257	28	0	Azoospermia	+	+	-	-	-	-	-	-
1258	37	381.3	Normal	+	+	+	+	+	+	+	+
1259	55	513.2	Normal	+	+	+	+	+	+	+	+
1260	37	140.4	Normal	+	+	+	+	+	+	+	+
1261	28	94.1	Normal	+	+	+	+	+	+	+	+
1262	29	15.8	Mild oligozoospermia	+	+	+	+	+	+	+	+
1263	25	7	Severe oligozoospermia	+	+	+	+	+	+	+	+
1264	31	0	Azoospermia	+	+	+	+	+	+	+	+
1265	31	14.1	Mild oligozoospermia	+	+	+	+	+	+	+	+
1266	34	15	Mild oligozoospermia	+	+	+	+	+	+	+	+
1267	53	0.3	Severe oligozoospermia	+	+	+	+	+	+	+	+
1268	44	0	Azoospermia	+	+	+	+	+	+	+	+
1269	26	17.8	Mild oligozoospermia	+	+	+	+	+	+	+	+
1270	44	170.6	Normal	+	+	+	+	+	+	+	+
1271	40	49.4	Normal	+	+	+	+	+	+	+	+
1272	32	122.1	Normal	+	+	+	+	+	+	+	+
1273	31	19.5	Mild oligozoospermia	+	+	+	+	+	+	+	+
1274	31	83.2	Normal	+	+	+	+	+	+	+	+
1275	36	6	Severe oligozoospermia	+	+	+	+	+	+	+	+
1276	44	5.6	Severe oligozoospermia	+	+	+	+	+	+	+	+
1277	38	15.5	Mild oligozoospermia	+	+	+	+	+	+	+	+
1278	37	26.2	Mild oligozoospermia	+	+	+	+	+	+	+	+
1279	36	109.4	Normal	+	+	+	+	+	+	+	+
1280	37	30	Mild oligozoospermia	+	+	+	+	+	+	+	+
1281	25	20.9	Mild oligozoospermia	+	+	+	+	+	+	+	+
1282	30	60.8	Normal	+	+	+	+	+	+	+	+
1283	31	2.9	Severe oligozoospermia	+	+	+	+	+	+	+	+
1284	19	1294	Normal	+	+	+	+	+	+	+	+
1285	31	280.2	Normal	+	+	+	+	+	+	+	+
1286	34	0.8	Severe oligozoospermia	+	+	+	+	+	+	+	+
1287	26	0	Azoospermia	+	+	+	+	+	+	+	+
1288	28	14.3	Mild oligozoospermia	+	+	+	+	+	+	+	+
1289	28	0	Azoospermia	+	+	+	+	+	+	+	+
1290	30	49.4	Normal	+	+	+	+	+	+	+	+
1291	32	27	Mild oligozoospermia	+	+	+	+	+	+	+	+
1292	30	53.7	Normal	+	+	+	+	+	+	+	+
1293	33	57	Normal	+	+	+	+	+	+	+	+
1294	28	25.6	Mild oligozoospermia	+	+	+	+	+	+	+	+
1295	25	92.4	Normal	+	+	+	+	+	+	+	+
1296	43	20	Mild oligozoospermia	+	+	+	+	+	+	+	+
1297	38	109.6	Normal	+	+	+	+	+	+	+	+
1298	26	0	Azoospermia	+	+	+	+	+	+	+	+
1299	24	0	Azoospermia	+	+	+	+	+	+	+	+
1300	27	0	Azoospermia	+	+	+	+	+	+	+	+
1301	27	337	Normal	+	+	+	+	+	+	+	+
1302	50	99.8	Normal	+	+	+	+	+	+	+	+
1303	34	459	Normal	+	+	+	+	+	+	+	+
1304	26	159.2	Normal	+	+	+	+	+	+	+	+
1305	34	17.6	Mild oligozoospermia	+	+	+	+	+	+	+	+
1306	37	15.8	Mild oligozoospermia	+	+	+	+	+	+	+	+
1307	35	21.3	Mild oligozoospermia	+	+	+	+	+	+	+	+
1308	31	14.4	Mild oligozoospermia	+	+	+	+	+	+	+	+
1309	38	13.4	Mild oligozoospermia	+	+	+	+	+	+	+	+
1310	30	124.1	Normal	+	+	+	+	+	+	+	+
1311	30	27.7	Mild oligozoospermia	+	+	+	+	+	+	+	+
1312	25	80.8	Normal	+	+	+	+	+	+	+	+
1313	28	0	Azoospermia	+	+	+	+	+	+	+	+
1314	28	126.4	Normal	+	+	+	+	+	+	+	+
1315	40	67.2	Normal	+	+	+	+	+	+	+	+
1316	29	10.8	Mild oligozoospermia	+	+	+	+	+	+	+	+
1317	39	68.9	Normal	+	+	+	+	+	+	+	+
1318	29	33.1	Mild oligozoospermia	+	+	+	+	+	+	+	+
1319	26	56	Normal	+	+	+	+	+	+	+	+
1320	30	149.1	Normal	+	+	+	+	+	+	+	+
1321	32	168.5	Normal	+	+	+	+	+	+	+	+
1322	35	14.4	Mild oligozoospermia	+	+	+	+	+	+	+	+
1323	34	107.1	Normal	+	+	+	+	+	+	+	+
1324	31	0.6	Severe oligozoospermia	+	+	+	+	+	+	+	+
1325	33	14.8	Mild oligozoospermia	+	+	+	+	+	+	+	+
1326	31	4.8	Severe oligozoospermia	+	+	+	+	+	+	+	+
1327	27	0	Azoospermia	+	+	+	+	+	+	+	+
1328	34	19	Mild oligozoospermia	+	+	+	+	+	+	+	+
1329	24	13.6	Mild oligozoospermia	+	+	+	+	+	+	+	+
1330	22	220	Normal	+	+	+	+	+	+	+	+
1331	28	84	Normal	+	+	+	+	+	+	+	+
1332	31	41.5	Normal	+	+	+	+	+	+	+	+
1333	30	27	Mild oligozoospermia	+	+	+	+	+	+	+	+
1334	38	17.8	Mild oligozoospermia	+	+	+	+	+	+	+	+
1335	34	2.5	Severe oligozoospermia	+	+	+	+	+	+	+	+
1336	31	0	Azoospermia	+	+	+	+	+	+	+	+
1337	32	150.6	Normal	+	+	+	+	+	+	+	+
1338	30	72.4	Normal	+	+	+	+	+	+	+	+
1339	35	0	Azoospermia	+	+	+	+	+	+	+	+
1340	42	13.8	Mild oligozoospermia	+	+	+	+	+	+	+	+
1341	29	28.8	Mild oligozoospermia	+	+	+	+	+	+	+	+
1342	21	23.5	Mild oligozoospermia	+	+	+	+	+	+	+	+
1343	28	0	Azoospermia	+	+	+	+	+	+	+	+
1344	27	0	Azoospermia	+	+	+	+	+	+	+	+
1345	36	26.4	Mild oligozoospermia	+	+	+	+	+	+	+	+
1346	29	41	Normal	+	+	+	+	+	+	+	+
1347	36	0	Azoospermia	+	+	+	+	+	+	+	+
1348	34	86.1	Normal	+	+	+	+	+	+	+	+
1349	31	59.5	Normal	+	+	+	+	+	+	+	+
1350	35	76.3	Normal	+	+	+	+	+	+	+	+
1351	31	10.2	Mild oligozoospermia	+	+	+	+	+	+	+	+
1352	28	1.7	Severe oligozoospermia	+	+	+	+	+	+	+	+
1353	38	57.8	Normal	+	+	+	+	+	+	+	+
1354	27	46.2	Normal	+	+	+	+	+	+	+	+
1355	38	24.8	Mild oligozoospermia	+	+	+	+	+	+	+	+
1356	36	35.4	Mild oligozoospermia	+	+	+	+	+	+	+	+
1357	30	188.5	Normal	+	+	+	+	+	+	+	+
1358	42	4.5	Severe oligozoospermia	+	+	+	+	+	+	+	+
1359	34	16.5	Mild oligozoospermia	+	+	+	+	+	+	+	+
1360	31	350.4	Normal	+	+	+	+	+	+	+	+
1361	32	67.2	Normal	+	+	+	+	+	+	+	+
1362	30	0	Azoospermia	+	+	+	+	+	+	+	+
1363	26	2.8	Severe oligozoospermia	+	+	+	+	+	+	+	+
1364	30	47.6	Normal	+	+	+	+	+	+	+	+
1365	29	38.9	Mild oligozoospermia	+	+	+	+	+	+	+	+
1366	28	0	Azoospermia	+	+	+	+	+	+	+	+
1367	25	60.6	Normal	+	+	+	+	+	+	+	+
1368	43	212.8	Normal	+	+	+	+	+	+	+	+
1369	36	49.7	Normal	+	+	+	+	+	+	+	+
1370	44	100.8	Normal	+	+	+	+	+	+	+	+
1371	29	24.8	Mild oligozoospermia	+	+	+	+	+	+	+	+
1372	45	6.5	Severe oligozoospermia	+	+	+	+	+	+	+	+
1373	26	22.9	Mild oligozoospermia	+	+	+	+	+	+	+	+
1374	41	10.8	Mild oligozoospermia	+	+	+	+	+	+	+	+
1375	28	0.4	Severe oligozoospermia	+	+	+	+	+	+	+	+
1376	29	1.2	Severe oligozoospermia	+	+	+	+	+	+	+	+
1377	32	316	Normal	+	+	+	+	+	+	+	+
1378	28	14.8	Mild oligozoospermia	+	+	+	+	+	+	+	+
1379	34	37.2	Mild oligozoospermia	+	+	+	+	+	+	+	+
1380	29	54.9	Normal	+	+	+	+	+	+	+	+
1381	53	0	Azoospermia	+	+	+	+	+	+	+	+
1382	45	0.8	Severe oligozoospermia	+	+	+	+	+	+	+	+
1383	36	14.2	Mild oligozoospermia	+	+	+	+	+	+	+	+
1384	39	14.8	Mild oligozoospermia	+	+	+	+	+	+	+	+
1385	29	61.6	Normal	+	+	+	+	+	+	+	+
1386	25	5	Severe oligozoospermia	+	+	+	+	+	+	+	+
1387	26	0	Azoospermia	+	+	+	+	+	+	+	+
1388	44	53.2	Normal	+	+	+	+	+	+	+	+
1389	32	40.2	Normal	+	+	+	+	+	+	+	+
1390	59	74.6	Normal	+	+	+	+	+	+	+	+
1391	32	0	Azoospermia	+	+	+	+	+	+	+	+
1392	31	20.4	Mild oligozoospermia	+	+	+	+	+	+	+	+
1393	28	25.5	Mild oligozoospermia	+	+	+	+	+	+	+	+
1394	59	80.2	Normal	+	+	+	+	+	+	+	+
1395	30	10.6	Mild oligozoospermia	+	+	+	+	+	+	+	+
1396	28	53.6	Normal	+	+	+	+	+	+	+	+
1397	29	0.8	Severe oligozoospermia	+	+	+	+	+	+	+	+
1398	47	0.8	Severe oligozoospermia	+	+	+	+	+	+	+	+
1399	24	0	Azoospermia	+	+	+	+	+	+	+	+
1400	29	217.6	Normal	+	+	+	+	+	+	+	+
1401	24	0	Azoospermia	+	+	+	+	+	+	+	+
1402	24	0	Azoospermia	+	+	+	+	+	+	+	+
1403	30	0	Azoospermia	+	+	+	+	+	+	+	+
1404	35	191.2	Normal	+	+	+	+	+	+	+	+
1405	52	0	Azoospermia	+	+	+	+	+	+	+	+
1406	30	0	Azoospermia	+	+	+	+	+	+	+	+
1407	36	270	Normal	+	+	+	+	+	+	+	+
1408	29	15.8	Mild oligozoospermia	+	+	+	+	+	+	+	+
1409	34	3.4	Severe oligozoospermia	+	+	+	+	+	+	+	+
1410	24	3.2	Severe oligozoospermia	+	+	+	+	+	+	+	+
1411	34	107.3	Normal	+	+	+	+	+	+	+	+
1412	31	90.6	Normal	+	+	+	+	+	+	+	+
1413	26	69.4	Normal	+	+	+	+	+	+	+	+
1414	31	0	Azoospermia	+	+	+	+	-	-	+	-
1415	29	2.8	Severe oligozoospermia	+	+	+	+	-	-	+	-
1416	31	6.4	Severe oligozoospermia	+	+	+	+	+	+	+	+
1417	29	9.1	Severe oligozoospermia	+	+	+	+	+	+	+	+
1418	25	8.6	Severe oligozoospermia	+	+	+	+	+	+	+	+
1419	42	22.4	Mild oligozoospermia	+	+	+	+	+	+	+	+
1420	30	0.4	Severe oligozoospermia	+	+	+	+	+	+	+	+
1421	36	0.1	Severe oligozoospermia	+	+	+	+	+	+	+	+
1422	28	0	Azoospermia	+	+	+	+	+	+	+	+
1423	28	82.1	Normal	+	+	+	+	+	+	+	+
1424	30	192.7	Normal	+	+	+	+	+	+	+	+
1425	31	16	Mild oligozoospermia	+	+	+	+	+	+	+	+
1426	32	72.2	Normal	+	+	+	+	+	+	+	+
1427	27	1.2	Severe oligozoospermia	+	+	+	+	+	+	+	+
1428	37	145.8	Normal	+	+	+	+	+	+	+	+
1429	30	6.9	Severe oligozoospermia	+	+	+	+	+	+	+	+
1430	27	35.1	Mild oligozoospermia	+	+	+	+	+	+	+	+
1431	27	79	Normal	+	+	+	+	+	+	+	+
1432	30	280.4	Normal	+	+	+	+	+	+	+	+
1433	29	120.6	Normal	+	+	+	+	+	+	+	+
1434	25	53.6	Normal	+	+	+	+	+	+	+	+
1435	41	0.3	Severe oligozoospermia	+	+	+	+	+	+	+	+
1436	34	0	Azoospermia	+	+	+	+	+	+	+	+
1437	30	0	Azoospermia	+	+	+	+	+	+	+	+
1438	33	5.4	Severe oligozoospermia	+	+	+	+	+	+	+	+
1439	35	2.1	Severe oligozoospermia	+	+	+	+	+	+	+	+
1440	30	205.9	Normal	+	+	+	+	+	+	+	+
1441	32	33.6	Mild oligozoospermia	+	+	+	+	+	+	+	+
1442	26	0.6	Severe oligozoospermia	+	+	+	+	-	-	+	-
1443	25	0	Azoospermia	+	+	+	+	+	+	+	+
1444	35	94.7	Normal	+	+	+	+	+	+	+	+
1445	50	7.8	Severe oligozoospermia	+	+	+	+	+	+	+	+
1446	41	2.7	Severe oligozoospermia	+	+	+	+	+	+	+	+
1447	30	173.1	Normal	+	+	+	+	+	+	+	+
1448	31	4.8	Severe oligozoospermia	+	+	+	+	+	+	+	+
1449	30	1.5	Severe oligozoospermia	+	+	+	+	+	+	+	+
1450	46	0	Azoospermia	+	+	+	+	+	+	+	+
1451	30	0.1	Severe oligozoospermia	+	+	+	+	+	+	+	+
1452	26	903.2	Normal	+	+	+	+	+	+	+	+
1453	31	122.8	Normal	+	+	+	+	+	+	+	+
1454	27	0	Azoospermia	+	+	+	+	+	+	+	+
1455	45	35	Mild oligozoospermia	+	+	+	+	+	+	+	+
1456	40	202.5	Normal	+	+	+	+	+	+	+	+
1457	29	132.7	Normal	+	+	+	+	+	+	+	+
1458	26	0	Azoospermia	+	+	+	+	+	+	+	+
1459	38	25.1	Mild oligozoospermia	+	+	+	+	+	+	+	+
1460	24	0.4	Severe oligozoospermia	+	+	+	+	+	+	+	+
1461	29	79	Normal	+	+	+	+	+	+	+	+
1462	34	175.2	Normal	+	+	+	+	+	+	+	+
1463	35	3	Severe oligozoospermia	+	+	+	+	+	+	+	+
1464	36	55	Normal	+	+	+	+	+	+	+	+
1465	31	32.9	Mild oligozoospermia	+	+	+	+	+	+	+	+
1466	43	38.1	Mild oligozoospermia	+	+	+	+	+	+	+	+
1467	42	0	Azoospermia	+	+	+	+	+	+	+	+
1468	29	26.8	Mild oligozoospermia	+	+	+	+	+	+	+	+
1469	26	2	Severe oligozoospermia	+	+	+	+	+	+	+	+
1470	28	0	Azoospermia	+	+	+	+	+	+	+	+
1471	35	150.5	Normal	+	+	+	+	+	+	+	+
1472	35	97.6	Normal	+	+	+	+	+	+	+	+
1473	27	179.4	Normal	+	+	+	+	+	+	+	+
1474	39	225.3	Normal	+	+	+	+	+	+	+	+
1475	43	0	Azoospermia	+	+	+	+	+	+	+	+
1476	31	0	Azoospermia	+	+	+	+	-	-	+	-
1477	35	257	Normal	+	+	+	+	+	+	+	+
1478	24	160.2	Normal	+	+	+	+	+	+	+	+
1479	27	39	Mild oligozoospermia	+	+	+	+	+	+	+	+
1480	29	136.5	Normal	+	+	+	+	+	+	+	+
1481	46	0	Azoospermia	+	+	+	+	+	+	+	+
1482	29	0.7	Severe oligozoospermia	+	+	+	+	+	+	+	+
1483	30	32.7	Mild oligozoospermia	+	+	+	+	+	+	+	+
1484	34	0	Azoospermia	+	+	+	+	+	+	+	+
1485	25	3.2	Severe oligozoospermia	+	+	+	+	+	+	+	+
1486	33	209.6	Normal	+	+	+	+	+	+	+	+
1487	28	0	Azoospermia	+	+	+	+	+	+	+	+
1488	42	18.6	Mild oligozoospermia	+	+	+	+	+	+	+	+
1489	25	9.4	Severe oligozoospermia	+	+	+	+	+	+	+	+
1490	27	0	Azoospermia	+	+	+	+	+	+	+	+
1491	28	0	Azoospermia	+	+	+	+	+	+	+	+
1492	34	0	Azoospermia	+	+	+	+	+	+	+	+
1493	35	10.5	Mild oligozoospermia	+	+	+	+	+	+	+	+
1494	36	103	Normal	+	+	+	+	+	+	+	+
1495	44	0	Azoospermia	+	+	+	+	+	+	+	+
1496	31	0	Azoospermia	+	+	+	+	+	+	+	+
1497	33	1.8	Severe oligozoospermia	+	+	+	+	-	-	+	-
1498	28	15.5	Mild oligozoospermia	+	+	+	+	+	+	+	+
1499	38	28.5	Mild oligozoospermia	+	+	+	+	+	+	+	+
1500	29	7	Severe oligozoospermia	+	+	+	+	+	+	+	+
1501	40	258.5	Normal	+	+	+	+	+	+	+	+
1502	29	225.5	Normal	+	+	+	+	+	+	+	+
1503	40	0.7	Severe oligozoospermia	+	+	+	+	+	+	+	+
1504	27	0	Azoospermia	+	+	+	+	+	+	+	+
1505	34	4	Severe oligozoospermia	+	+	+	+	+	+	+	+
1506	29	0	Azoospermia	+	+	+	+	+	+	+	+
1507	29	28.5	Mild oligozoospermia	+	+	+	+	+	+	+	+
1508	32	32.4	Mild oligozoospermia	+	+	+	+	+	+	+	+
1509	30	0	Azoospermia	+	+	+	+	+	+	+	+
1510	30	35.5	Mild oligozoospermia	+	+	+	+	+	+	+	+
1511	32	31.7	Mild oligozoospermia	+	+	+	+	+	+	+	+
1512	28	50	Normal	+	+	+	+	+	+	+	+
1513	32	0	Azoospermia	+	+	+	+	+	+	+	+
1514	33	0	Azoospermia	+	+	+	+	+	+	+	+
1515	40	340	Normal	+	+	+	+	+	+	+	+
1516	37	161	Normal	+	+	+	+	+	+	+	+
1517	27	30.3	Mild oligozoospermia	+	+	+	+	+	+	+	+
1518	34	188	Normal	+	+	+	+	+	+	+	+
1519	24	0	Azoospermia	+	+	+	+	-	-	+	-
1520	38	163.5	Normal	+	+	+	+	+	+	+	+
1521	36	92.4	Normal	+	+	+	+	+	+	+	+
1522	25	0	Azoospermia	+	+	+	+	+	+	+	+
1523	31	0	Azoospermia	+	+	+	+	+	+	+	+
1524	29	0	Azoospermia	+	+	+	+	+	+	+	+
1525	27	44.8	Normal	+	+	+	+	+	+	+	+
1526	25	0.9	Severe oligozoospermia	+	+	+	+	+	+	+	+
1527	32	61.9	Normal	+	+	+	+	+	+	+	+
1528	28	90.4	Normal	+	+	+	+	+	+	+	+
1529	29	0	Azoospermia	+	+	+	+	+	+	+	+
1530	30	180.4	Normal	+	+	+	+	+	+	+	+
1531	28	233.2	Normal	+	+	+	+	+	+	+	+
1532	24	0	Azoospermia	+	+	+	+	+	+	+	+
1533	29	0	Azoospermia	+	+	-	-	-	-	+	-
1534	34	0	Azoospermia	+	+	+	+	+	+	+	+
1535	33	0	Azoospermia	+	+	+	+	+	+	+	+
1536	34	Sperm could be found in the precipitation of centrifuged semen	Cryptozoospermia	+	+	+	+	-	-	+	-
1537	32	48.7	Normal	+	+	+	+	+	+	+	+
1538	25	83.1	Normal	+	+	+	+	+	+	+	+
1539	41	14	Mild oligozoospermia	+	+	+	+	+	+	+	+
1540	35	160	Normal	+	+	+	+	+	+	+	+
1541	22	116.7	Normal	+	+	+	+	+	+	+	+
1542	35	0	Azoospermia	+	+	+	+	+	+	+	+
1543	44	90.4	Normal	+	+	+	+	+	+	+	+
1544	37	0	Azoospermia	+	+	+	+	+	+	+	+
1545	25	2.1	Severe oligozoospermia	+	+	+	+	-	-	+	-
1546	33	265.5	Normal	+	+	+	+	+	+	+	+
1547	23	0	Azoospermia	+	+	+	+	+	+	+	+
1548	45	0	Azoospermia	+	+	+	+	+	+	+	+
1549	29	15	Mild oligozoospermia	+	+	+	+	+	+	+	+
1550	26	151.2	Normal	+	+	+	+	+	+	+	+
1551	37	20	Mild oligozoospermia	+	+	+	+	+	+	+	+
1552	34	0	Azoospermia	+	+	+	+	+	+	+	+
1553	30	0.6	Severe oligozoospermia	+	+	+	+	+	+	+	+
1554	27	0.6	Severe oligozoospermia	+	+	+	+	+	+	+	+
1555	23	0	Azoospermia	+	+	+	+	+	+	+	+
1556	28	0	Azoospermia	+	+	+	+	+	+	+	+
1557	30	254.8	Normal	+	+	+	+	+	+	+	+
1558	29	1.5	Severe oligozoospermia	+	+	+	+	-	-	+	-
1559	26	0	Azoospermia	+	+	-	-	+	+	+	+
1560	29	102.8	Normal	+	+	+	+	+	+	+	+
1561	43	33.6	Mild oligozoospermia	+	+	+	+	+	+	+	+
1562	31	471.2	Normal	+	+	+	+	+	+	+	+
1563	26	0	Azoospermia	+	+	+	+	+	+	+	+
1564	45	0	Azoospermia	+	+	+	+	+	+	+	+
1565	22	14	Mild oligozoospermia	+	+	+	+	+	+	+	+
1566	19	518.5	Normal	+	+	+	+	+	+	+	+
1567	33	0	Azoospermia	+	+	+	+	+	+	+	+
1568	37	245	Normal	+	+	+	+	+	+	+	+
1569	22	0	Azoospermia	+	+	+	+	+	+	+	+
1570	23	62	Normal	+	+	+	+	+	+	+	+
1571	41	46	Normal	+	+	+	+	+	+	+	+
1572	29	6.8	Severe oligozoospermia	+	+	+	+	+	+	+	+
1573	35	4.2	Severe oligozoospermia	+	+	+	+	+	+	+	+
1574	26	128	Normal	+	+	+	+	+	+	+	+
1575	26	0	Azoospermia	+	+	+	+	+	+	+	+
1576	38	136.2	Normal	+	+	+	+	+	+	+	+
1577	37	0	Azoospermia	+	+	+	+	+	+	+	+
1578	31	83.7	Normal	+	+	+	+	+	+	+	+
1579	33	0	Azoospermia	+	+	+	+	+	+	+	+
1580	23	0	Azoospermia	+	+	+	+	+	+	+	+
1581	34	0	Azoospermia	+	+	+	+	+	+	+	+
1582	30	15.4	Mild oligozoospermia	+	+	+	+	+	+	+	+
1583	25	0	Azoospermia	+	+	+	+	+	+	+	+
1584	37	252	Normal	+	+	+	+	+	+	+	+
1585	29	37.8	Mild oligozoospermia	+	+	+	+	+	+	+	+
1586	30	29	Mild oligozoospermia	+	+	+	+	+	+	+	+
1587	34	319	Normal	+	+	+	+	+	+	+	+
1588	42	0	Azoospermia	+	+	+	+	+	+	+	+
1589	32	46.3	Normal	+	+	+	+	+	+	+	+
1590	27	0	Azoospermia	+	+	+	+	+	+	+	+
1591	34	0.6	Severe oligozoospermia	+	+	+	+	+	+	+	+
1592	28	305.8	Normal	+	+	+	+	+	+	+	+
1593	25	0	Azoospermia	+	+	+	+	+	+	+	+
1594	44	27.6	Mild oligozoospermia	+	+	+	+	+	+	+	+
1595	33	20	Mild oligozoospermia	+	+	+	+	+	+	+	+
1596	33	6	Severe oligozoospermia	+	+	+	+	+	+	+	+
1597	31	214.8	Normal	+	+	+	+	+	+	+	+
1598	26	17.2	Mild oligozoospermia	+	+	+	+	+	+	+	+
1599	30	124.2	Normal	+	+	+	+	+	+	+	+
1600	29	220	Normal	+	+	+	+	+	+	+	+
1601	26	0	Azoospermia	+	+	+	+	+	+	+	+
1602	41	276.4	Normal	+	+	+	+	+	+	+	+
1603	41	187.5	Normal	+	+	+	+	+	+	+	+
1604	28	48.8	Normal	+	+	+	+	+	+	+	+
1605	31	69.8	Normal	+	+	+	+	+	+	+	+
1606	31	93.9	Normal	+	+	+	+	+	+	+	+
1607	31	349.4	Normal	+	+	+	+	+	+	+	+
1608	28	82.2	Normal	+	+	+	+	+	+	+	+
1609	41	11.8	Mild oligozoospermia	+	+	+	+	+	+	+	+
1610	27	0	Azoospermia	+	+	+	+	+	+	+	+
1611	39	37.5	Mild oligozoospermia	+	+	+	+	+	+	+	+
1612	29	42.6	Normal	+	+	+	+	+	+	+	+
1613	28	0	Azoospermia	+	+	+	+	+	+	+	+
1614	28	28.8	Mild oligozoospermia	+	+	+	+	+	+	+	+
1615	30	37.5	Mild oligozoospermia	+	+	+	+	+	+	+	+
1616	24	1.8	Severe oligozoospermia	+	+	+	+	+	+	+	+
1617	46	150.8	Normal	+	+	+	+	+	+	+	+
1618	28	0	Azoospermia	+	+	+	+	+	+	+	+
1619	30	0	Azoospermia	+	+	+	+	+	+	+	+
1620	34	10.1	Mild oligozoospermia	+	+	+	+	+	+	+	+
1621	42	126.4	Normal	+	+	+	+	+	+	+	+
1622	37	41.3	Normal	+	+	+	+	+	+	+	+
1623	47	71	Normal	+	+	+	+	+	+	+	+
1624	27	241.2	Normal	+	+	+	+	+	+	+	+
1625	31	18.9	Mild oligozoospermia	+	+	+	+	+	+	+	+
1626	31	0	Azoospermia	+	+	+	+	+	+	+	+
1627	34	106.2	Normal	+	+	+	+	+	+	+	+
1628	29	77.1	Normal	+	+	+	+	+	+	+	+
1629	33	100.2	Normal	+	+	+	+	+	+	+	+
1630	30	76.4	Normal	+	+	+	+	+	+	+	+
1631	34	165.9	Normal	+	+	+	+	+	+	+	+
1632	31	160	Normal	+	+	+	+	+	+	+	+
1633	37	247.5	Normal	+	+	+	+	+	+	+	+
1634	34	122.1	Normal	+	+	+	+	+	+	+	+
1635	38	9.8	Severe oligozoospermia	+	+	+	+	+	+	+	+
1636	34	98	Normal	+	+	+	+	+	+	+	+
1637	27	22.5	Mild oligozoospermia	+	+	+	+	+	+	+	+
1638	26	74.8	Normal	+	+	+	+	+	+	+	+
1639	28	195.8	Normal	+	+	+	+	+	+	+	+
1640	36	24.5	Mild oligozoospermia	+	+	+	+	+	+	+	+
1641	29	44.2	Normal	+	+	+	+	+	+	+	+
1642	29	55.2	Normal	+	+	+	+	+	+	+	+
1643	31	67.2	Normal	+	+	+	+	+	+	+	+
1644	33	45	Normal	+	+	+	+	+	+	+	+
1645	36	248.8	Normal	+	+	+	+	+	+	+	+
1646	34	198	Normal	+	+	+	+	+	+	+	+
1647	36	47.2	Normal	+	+	+	+	+	+	+	+
1648	39	426.8	Normal	+	+	+	+	+	+	+	+
1649	32	86.9	Normal	+	+	+	+	+	+	+	+
1650	31	511.5	Normal	+	+	+	+	+	+	+	+
1651	34	203	Normal	+	+	+	+	+	+	+	+
1652	34	11.5	Mild oligozoospermia	+	+	+	+	+	+	+	+
1653	41	50	Normal	+	+	+	+	+	+	+	+
1654	34	195.8	Normal	+	+	+	+	+	+	+	+
1655	31	42.6	Normal	+	+	+	+	+	+	+	+
1656	27	35.2	Mild oligozoospermia	+	+	+	+	+	+	+	+
1657	25	0	Azoospermia	+	+	+	+	+	+	+	+
1658	46	95.7	Normal	+	+	+	+	+	+	+	+
1659	30	276	Normal	+	+	+	+	+	+	+	+
1660	35	214.2	Normal	+	+	+	+	+	+	+	+
1661	28	104.6	Normal	+	+	+	+	+	+	+	+
1662	38	75.5	Normal	+	+	+	+	+	+	+	+
1663	31	13.4	Mild oligozoospermia	+	+	+	+	+	+	+	+
1664	47	207.3	Normal	+	+	+	+	+	+	+	+
1665	46	171.6	Normal	+	+	+	+	+	+	+	+
1666	45	182	Normal	+	+	+	+	+	+	+	+
1667	39	360.4	Normal	+	+	+	+	+	+	+	+
1668	28	0	Azoospermia	+	+	+	+	+	+	+	+
1669	28	75.8	Normal	+	+	+	+	+	+	+	+
1670	45	200.4	Normal	+	+	+	+	+	+	+	+
1671	30	0	Azoospermia	+	+	+	+	+	+	+	+
1672	33	415.1	Normal	+	+	+	+	+	+	+	+
1673	31	268	Normal	+	+	+	+	+	+	+	+
1674	32	13.5	Mild oligozoospermia	+	+	+	+	+	+	+	+
1675	26	182.7	Normal	+	+	+	+	+	+	+	+
1676	37	309.6	Normal	+	+	+	+	+	+	+	+
1677	34	131.2	Normal	+	+	+	+	+	+	+	+
1678	39	34.3	Mild oligozoospermia	+	+	+	+	+	+	+	+
1679	30	363.2	Normal	+	+	+	+	+	+	+	+
1680	38	56	Normal	+	+	+	+	+	+	+	+
1681	25	299.1	Normal	+	+	+	+	+	+	+	+
1682	33	39.6	Normal	+	+	+	+	+	+	+	+
1683	29	97.5	Normal	+	+	+	+	+	+	+	+
1684	26	3.2	Severe oligozoospermia	+	+	+	+	+	+	+	+
1685	37	6.2	Severe oligozoospermia	+	+	+	+	+	+	+	+
1686	29	0	Azoospermia	+	+	+	+	+	+	+	+
1687	34	238.6	Normal	+	+	+	+	+	+	+	+
1688	32	82	Normal	+	+	+	+	+	+	+	+
1689	35	112.2	Normal	+	+	+	+	+	+	+	+
1690	33	87.3	Normal	+	+	+	+	+	+	+	+
1691	27	298.4	Normal	+	+	+	+	+	+	+	+
1692	37	15.1	Mild oligozoospermia	+	+	+	+	+	+	+	+
1693	30	341	Normal	+	+	+	+	+	+	+	+
1694	32	285	Normal	+	+	+	+	+	+	+	+
1695	32	344	Normal	+	+	+	+	+	+	+	+
1696	26	1.5	Severe oligozoospermia	+	+	+	+	+	+	+	+
1697	35	215.7	Normal	+	+	+	+	+	+	+	+
1698	32	281.2	Normal	+	+	+	+	+	+	+	+
1699	30	119.7	Normal	+	+	+	+	+	+	+	+
1700	30	348	Normal	+	+	+	+	+	+	+	+
1701	33	4.9	Severe oligozoospermia	+	+	+	+	+	+	+	+
1702	26	0.9	Severe oligozoospermia	+	+	+	+	-	-	+	-
1703	27	103.6	Normal	+	+	+	+	+	+	+	+
1704	36	49.8	Normal	+	+	+	+	+	+	+	+
1705	28	4.8	Severe oligozoospermia	+	+	+	+	+	+	+	+
1706	29	119	Normal	+	+	+	+	+	+	+	+
1707	36	226.6	Normal	+	+	+	+	+	+	+	+
1708	36	68	Normal	+	+	+	+	+	+	+	+
1709	39	11.3	Mild oligozoospermia	+	+	+	+	+	+	+	+
1710	41	243	Normal	+	+	+	+	+	+	+	+
1711	29	157.5	Normal	+	+	+	+	+	+	+	+
1712	26	1.2	Severe oligozoospermia	+	+	+	+	+	+	+	+
1713	27	160.6	Normal	+	+	+	+	+	+	+	+
1714	23	28.2	Mild oligozoospermia	+	+	+	+	+	+	+	+
1715	36	37.4	Mild oligozoospermia	+	+	+	+	+	+	+	+
1716	38	6.2	Severe oligozoospermia	+	+	+	+	+	+	+	+
1717	31	346.5	Normal	+	+	+	+	+	+	+	+
1718	45	91.8	Normal	+	+	+	+	+	+	+	+
1719	41	43	Normal	+	+	+	+	+	+	+	+
1720	24	303.4	Normal	+	+	+	+	+	+	+	+
1721	31	453.4	Normal	+	+	+	+	+	+	+	+
1722	37	25.8	Mild oligozoospermia	+	+	+	+	+	+	+	+
1723	27	118.5	Normal	+	+	+	+	+	+	+	+
1724	31	0	Azoospermia	+	+	+	+	+	+	+	+
1725	29	0	Azoospermia	+	+	+	+	+	+	+	+
1726	27	15.4	Mild oligozoospermia	+	+	+	+	+	+	+	+
1727	37	110.8	Normal	+	+	+	+	+	+	+	+
1728	31	109.8	Normal	+	+	+	+	+	+	+	+
1729	28	0	Azoospermia	+	+	+	+	+	+	+	+
1730	29	0	Azoospermia	+	+	+	+	+	+	+	+
1731	29	358.4	Normal	+	+	+	+	+	+	+	+
1732	36	106.2	Normal	+	+	+	+	+	+	+	+
1733	29	107.1	Normal	+	+	+	+	+	+	+	+
1734	26	66.4	Normal	+	+	+	+	+	+	+	+
1735	31	190	Normal	+	+	+	+	+	+	+	+
1736	31	116.4	Normal	+	+	+	+	+	+	+	+
1737	33	98.1	Normal	+	+	+	+	+	+	+	+
1738	26	195	Normal	+	+	+	+	+	+	+	+
1739	27	0	Azoospermia	+	+	+	+	+	+	+	+
1740	33	115.2	Normal	+	+	+	+	+	+	+	+
1741	28	0	Azoospermia	+	+	+	+	+	+	+	+
1742	28	381.2	Normal	+	+	+	+	+	+	+	+
1743	31	60.2	Normal	+	+	+	+	+	+	+	+
1744	31	66.4	Normal	+	+	+	+	+	+	+	+
1745	30	176.7	Normal	+	+	+	+	+	+	+	+
1746	30	0	Azoospermia	+	+	+	+	+	+	+	+
1747	42	127.2	Normal	+	+	+	+	+	+	+	+
1748	33	170.4	Normal	+	+	+	+	+	+	+	+
1749	41	236.2	Normal	+	+	+	+	+	+	+	+
1750	26	45.5	Normal	+	+	+	+	+	+	+	+
1751	30	0	Azoospermia	+	+	+	+	+	+	+	+
1752	28	192.4	Normal	+	+	+	+	+	+	+	+
1753	25	8.4	Severe oligozoospermia	+	+	+	+	+	+	+	+
1754	28	84.8	Normal	+	+	+	+	+	+	+	+
1755	26	242.6	Normal	+	+	+	+	+	+	+	+
1756	62	35	Mild oligozoospermia	+	+	+	+	+	+	+	+
1757	44	257.1	Normal	+	+	+	+	+	+	+	+
1758	29	111.9	Normal	+	+	+	+	+	+	+	+
1759	31	301.2	Normal	+	+	+	+	+	+	+	+
1760	30	97.2	Normal	+	+	+	+	+	+	+	+
1761	32	345.6	Normal	+	+	+	+	+	+	+	+
1762	37	78.8	Normal	+	+	+	+	+	+	+	+
1763	30	5.1	Severe oligozoospermia	+	+	+	+	+	+	+	+
1764	29	322.2	Normal	+	+	+	+	+	+	+	+
1765	33	328.8	Normal	+	+	+	+	+	+	+	+
1766	25	144.4	Normal	+	+	+	+	+	+	+	+
1767	30	394	Normal	+	+	+	+	+	+	+	+
1768	38	0.5	Severe oligozoospermia	+	+	+	+	+	+	+	+
1769	34	4	Severe oligozoospermia	+	+	+	+	+	+	+	+
1770	25	106.8	Normal	+	+	+	+	+	+	+	+
1771	24	172.5	Normal	+	+	+	+	+	+	+	+
1772	38	71	Normal	+	+	+	+	+	+	+	+
1773	38	29	Mild oligozoospermia	+	+	+	+	+	+	+	+
1774	29	53.5	Normal	+	+	+	+	+	+	+	+
1775	42	379	Normal	+	+	+	+	+	+	+	+
1776	42	32.8	Mild oligozoospermia	+	+	+	+	+	+	+	+
1777	37	233.4	Normal	+	+	+	+	+	+	+	+
1778	28	212.1	Normal	+	+	+	+	+	+	+	+
1779	38	4	Severe oligozoospermia	+	+	+	+	+	+	+	+
1780	30	38.2	Mild oligozoospermia	+	+	+	+	+	+	+	+
1781	34	1.7	Severe oligozoospermia	+	+	+	+	+	+	+	+
1782	26	16.5	Mild oligozoospermia	+	+	+	+	+	+	+	+
1783	29	275.4	Normal	+	+	+	+	+	+	+	+
1784	44	141.6	Normal	+	+	+	+	+	+	+	+
1785	30	54	Normal	+	+	+	+	+	+	+	+
1786	41	156	Normal	+	+	+	+	+	+	+	+
1787	25	0	Azoospermia	+	+	+	+	+	+	+	+
1788	41	215.2	Normal	+	+	+	+	+	+	+	+
1789	41	210.9	Normal	+	+	+	+	+	+	+	+
1790	35	342	Normal	+	+	+	+	+	+	+	+
1791	31	292.2	Normal	+	+	+	+	+	+	+	+
1792	30	73.2	Normal	+	+	+	+	+	+	+	+
1793	23	0	Azoospermia	+	+	+	+	+	+	+	+
1794	32	250.2	Normal	+	+	+	+	+	+	+	+
1795	41	43.5	Normal	+	+	+	+	+	+	+	+
1796	33	88.2	Normal	+	+	+	+	+	+	+	+
1797	27	163.5	Normal	+	+	+	+	+	+	+	+
1798	40	2.5	Severe oligozoospermia	+	+	+	+	+	+	+	+
1799	36	42.8	Normal	+	+	+	+	+	+	+	+
1800	29	154.8	Normal	+	+	+	+	+	+	+	+
1801	21	0.2	Severe oligozoospermia	+	+	+	+	+	+	+	+
1802	32	43.5	Normal	+	+	+	+	+	+	+	+
1803	31	187.8	Normal	+	+	+	+	+	+	+	+
1804	42	39.2	Normal	+	+	+	+	+	+	+	+
1805	36	385.2	Normal	+	+	+	+	+	+	+	+
1806	40	47.2	Normal	+	+	+	+	+	+	+	+
1807	31	0.7	Severe oligozoospermia	+	+	+	+	+	+	+	+
1808	33	258	Normal	+	+	+	+	+	+	+	+
1809	33	169.6	Normal	+	+	+	+	+	+	+	+
1810	26	0	Azoospermia	+	+	+	+	+	+	+	+
1811	24	35.4	Mild oligozoospermia	+	+	+	+	+	+	+	+
1812	40	143.5	Normal	+	+	+	+	+	+	+	+
1813	34	36	Mild oligozoospermia	+	+	+	+	+	+	+	+
1814	31	178	Normal	+	+	+	+	+	+	+	+
1815	34	15.6	Mild oligozoospermia	+	+	+	+	+	+	+	+
1816	31	33.4	Mild oligozoospermia	+	+	+	+	+	+	+	+
1817	31	112.4	Normal	+	+	+	+	+	+	+	+
1818	25	110.3	Normal	+	+	+	+	+	+	+	+
1819	29	1.2	Severe oligozoospermia	+	+	+	+	+	+	+	+
1820	44	242.7	Normal	+	+	+	+	+	+	+	+
1821	27	73	Normal	+	+	+	+	+	+	+	+
1822	32	129	Normal	+	+	+	+	+	+	+	+
1823	29	418.2	Normal	+	+	+	+	+	+	+	+
1824	27	64.9	Normal	+	+	+	+	+	+	+	+
1825	28	266.5	Normal	+	+	+	+	+	+	+	+
1826	32	33	Mild oligozoospermia	+	+	+	+	+	+	+	+
1827	25	188	Normal	+	+	+	+	+	+	+	+
1828	29	236.1	Normal	+	+	+	+	+	+	+	+
1829	38	49	Normal	+	+	+	+	+	+	+	+
1830	38	13.2	Mild oligozoospermia	+	+	+	+	+	+	+	+
1831	32	104.8	Normal	+	+	+	+	+	+	+	+
1832	34	48.8	Normal	+	+	+	+	+	+	+	+
1833	27	96.5	Normal	+	+	+	+	+	+	+	+
1834	33	153.6	Normal	+	+	+	+	+	+	+	+
1835	28	256.5	Normal	+	+	+	+	+	+	+	+
1836	24	265.5	Normal	+	+	+	+	+	+	+	+
1837	29	0	Azoospermia	+	+	+	+	+	+	+	+
1838	33	209	Normal	+	+	+	+	+	+	+	+
1839	34	168	Normal	+	+	+	+	+	+	+	+
1840	40	189.4	Normal	+	+	+	+	+	+	+	+
1841	26	3.2	Severe oligozoospermia	+	+	+	+	+	+	+	+
1842	41	0	Azoospermia	+	+	+	+	+	+	+	+
1843	29	127.6	Normal	+	+	+	+	+	+	+	+
1844	35	29.6	Mild oligozoospermia	+	+	+	+	+	+	+	+
1845	33	334.5	Normal	+	+	+	+	+	+	+	+
1846	30	26.5	Mild oligozoospermia	+	+	+	+	+	+	+	+
1847	31	192.8	Normal	+	+	+	+	+	+	+	+
1848	30	73.5	Normal	+	+	+	+	+	+	+	+
1849	41	84	Normal	+	+	+	+	+	+	+	+
1850	18	0	Azoospermia	+	+	+	+	+	+	+	+
1851	25	125.6	Normal	+	+	+	+	+	+	+	+
1852	32	101.2	Normal	+	+	+	+	+	+	+	+
1853	36	63.4	Normal	+	+	+	+	+	+	+	+
1854	29	220.8	Normal	+	+	+	+	+	+	+	+
1855	36	106	Normal	+	+	+	+	+	+	+	+
1856	22	739	Normal	+	+	+	+	+	+	+	+
1857	43	158.4	Normal	+	+	+	+	+	+	+	+
1858	47	42	Normal	+	+	+	+	+	+	+	+
1859	26	262.8	Normal	+	+	+	+	+	+	+	+
1860	30	4.2	Severe oligozoospermia	+	+	+	+	+	+	+	+
1861	22	0	Azoospermia	+	+	+	+	+	+	+	+
1862	34	0	Azoospermia	+	+	+	+	+	+	+	+
1863	31	65.2	Normal	+	+	+	+	+	+	+	+
1864	34	178.4	Normal	+	+	+	+	+	+	+	+
1865	30	0	Azoospermia	+	+	+	+	+	+	+	+
1866	26	0	Azoospermia	+	+	+	+	+	+	+	+
1867	37	221	Normal	+	+	+	+	+	+	+	+
1868	36	97.6	Normal	+	+	+	+	+	+	+	+
1869	30	208.8	Normal	+	+	+	+	+	+	+	+
1870	34	72	Normal	+	+	+	+	+	+	+	+
1871	46	334.8	Normal	+	+	+	+	+	+	+	+
1872	28	6.3	Severe oligozoospermia	+	+	+	+	+	+	+	+
1873	28	168	Normal	+	+	+	+	+	+	+	+
1874	34	126	Normal	+	+	+	+	+	+	+	+
1875	26	75	Normal	+	+	+	+	+	+	+	+
1876	33	95.6	Normal	+	+	+	+	+	+	+	+
1877	32	161.2	Normal	+	+	+	+	+	+	+	+
1878	29	211.2	Normal	+	+	+	+	+	+	+	+
1879	37	241.2	Normal	+	+	+	+	+	+	+	+
1880	43	405.6	Normal	+	+	+	+	+	+	+	+
1881	30	177	Normal	+	+	+	+	+	+	+	+
1882	40	39.9	Normal	+	+	+	+	+	+	+	+
1883	41	141.3	Normal	+	+	+	+	+	+	+	+
1884	27	15	Mild oligozoospermia	+	+	+	+	+	+	+	+
1885	36	350.7	Normal	+	+	+	+	+	+	+	+
1886	39	2.2	Severe oligozoospermia	+	+	+	+	+	+	+	+
1887	30	0	Azoospermia	+	+	+	+	+	+	+	+
1888	31	31.5	Mild oligozoospermia	+	+	+	+	+	+	+	+
1889	29	126.4	Normal	+	+	+	+	+	+	+	+
1890	47	28.5	Mild oligozoospermia	+	+	+	+	+	+	+	+
1891	29	7.2	Severe oligozoospermia	+	+	+	+	+	+	+	+
1892	30	75.6	Normal	+	+	+	+	+	+	+	+
1893	25	106.2	Normal	+	+	+	+	+	+	+	+
1894	30	100	Normal	+	+	+	+	+	+	+	+
1895	35	212	Normal	+	+	+	+	+	+	+	+
1896	34	223.6	Normal	+	+	+	+	+	+	+	+
1897	33	21.4	Mild oligozoospermia	+	+	+	+	+	+	+	+
1898	22	0	Azoospermia	+	+	+	+	+	+	+	+
1899	37	0.3	Severe oligozoospermia	+	+	+	+	+	+	+	+
1900	30	202	Normal	+	+	+	+	+	+	+	+
1901	34	13.2	Mild oligozoospermia	+	+	+	+	+	+	+	+
1902	36	186.1	Normal	+	+	+	+	+	+	+	+
1903	32	0	Azoospermia	+	+	+	+	+	+	+	+
1904	25	142.5	Normal	+	+	+	+	+	+	+	+
1905	27	34.2	Mild oligozoospermia	+	+	+	+	+	+	+	+
1906	24	100	Normal	+	+	+	+	+	+	+	+
1907	38	179.4	Normal	+	+	+	+	+	+	+	+
1908	25	64.2	Normal	+	+	+	+	+	+	+	+
1909	27	12.2	Mild oligozoospermia	+	+	+	+	+	+	+	+
1910	36	191.6	Normal	+	+	+	+	+	+	+	+
1911	32	132.7	Normal	+	+	+	+	+	+	+	+
1912	33	376	Normal	+	+	+	+	+	+	+	+
1913	38	7.5	Severe oligozoospermia	+	+	+	+	+	+	+	+
1914	31	214.6	Normal	+	+	+	+	+	+	+	+
1915	30	373.6	Normal	+	+	+	+	+	+	+	+
1916	27	12.5	Mild oligozoospermia	+	+	+	+	+	+	+	+
1917	42	204.6	Normal	+	+	+	+	+	+	+	+
1918	31	34.3	Mild oligozoospermia	+	+	+	+	+	+	+	+
1919	33	329.6	Normal	+	+	+	+	+	+	+	+
1920	35	133	Normal	+	+	+	+	+	+	+	+
1921	28	107	Normal	+	+	+	+	+	+	+	+
1922	38	315.4	Normal	+	+	+	+	+	+	+	+
1923	24	69.2	Normal	+	+	+	+	+	+	+	+
1924	30	169.9	Normal	+	+	+	+	+	+	+	+
1925	26	105	Normal	+	+	+	+	+	+	+	+
1926	35	21.4	Mild oligozoospermia	+	+	+	+	+	+	+	+
1927	29	103	Normal	+	+	+	+	+	+	+	+
1928	28	64	Normal	+	+	+	+	+	+	+	+
1929	30	141.2	Normal	+	+	+	+	+	+	+	+
1930	30	138.6	Normal	+	+	+	+	+	+	+	+
1931	27	43.8	Normal	+	+	+	+	+	+	+	+
1932	36	81	Normal	+	+	+	+	+	+	+	+
1933	31	93.3	Normal	+	+	+	+	+	+	+	+
1934	31	319.8	Normal	+	+	+	+	+	+	+	+
1935	36	0	Azoospermia	+	+	+	+	+	+	+	+
1936	32	1.2	Severe oligozoospermia	+	+	+	+	+	+	+	+
1937	32	66.4	Normal	+	+	+	+	+	+	+	+
1938	33	71	Normal	+	+	+	+	+	+	+	+
1939	27	42.9	Normal	+	+	+	+	+	+	+	+
1940	34	112.2	Normal	+	+	+	+	+	+	+	+
1941	27	154.5	Normal	+	+	+	+	+	+	+	+
1942	53	30.2	Mild oligozoospermia	+	+	+	+	+	+	+	+
1943	41	208.8	Normal	+	+	+	+	+	+	+	+
1944	34	249.6	Normal	+	+	+	+	+	+	+	+
1945	37	74.8	Normal	+	+	+	+	+	+	+	+
1946	28	51.5	Normal	+	+	+	+	+	+	+	+
1947	43	124.5	Normal	+	+	+	+	+	+	+	+
1948	25	0	Azoospermia	+	+	+	+	+	+	+	+
1949	38	96	Normal	+	+	+	+	+	+	+	+
1950	31	104.6	Normal	+	+	+	+	+	+	+	+
1951	51	0	Azoospermia	+	+	+	+	+	+	+	+
1952	45	88.6	Normal	+	+	+	+	+	+	+	+
1953	29	0	Azoospermia	+	+	-	-	+	+	+	+
1954	24	0.9	Severe oligozoospermia	+	+	+	+	-	-	+	-
1955	35	95.2	Normal	+	+	+	+	+	+	+	+
1956	27	58.2	Normal	+	+	+	+	+	+	+	+
1957	28	75.2	Normal	+	+	+	+	+	+	+	+
1958	28	89.4	Normal	+	+	+	+	+	+	+	+
1959	33	52	Normal	+	+	+	+	+	+	+	+
1960	30	346.4	Normal	+	+	+	+	+	+	+	+
1961	32	132	Normal	+	+	+	+	+	+	+	+
1962	43	14	Mild oligozoospermia	+	+	+	+	+	+	+	+
1963	42	146.1	Normal	+	+	+	+	+	+	+	+
1964	39	142.6	Normal	+	+	+	+	+	+	+	+
1965	32	132.6	Normal	+	+	+	+	+	+	+	+
1966	29	269.6	Normal	+	+	+	+	+	+	+	+
1967	35	118.4	Normal	+	+	+	+	+	+	+	+
1968	29	241.2	Normal	+	+	+	+	+	+	+	+
1969	26	172.2	Normal	+	+	+	+	+	+	+	+
1970	35	100.8	Normal	+	+	+	+	+	+	+	+
1971	32	35.4	Mild oligozoospermia	+	+	+	+	+	+	+	+
1972	31	49.8	Normal	+	+	+	+	+	+	+	+
1973	48	68.4	Normal	+	+	+	+	+	+	+	+
1974	27	240.6	Normal	+	+	+	+	+	+	+	+
1975	35	284	Normal	+	+	+	+	+	+	+	+
1976	28	165	Normal	+	+	+	+	+	+	+	+
1977	30	246	Normal	+	+	+	+	+	+	+	+
1978	34	51.9	Normal	+	+	+	+	+	+	+	+
1979	33	60.2	Normal	+	+	+	+	+	+	+	+
1980	40	157.2	Normal	+	+	+	+	+	+	+	+
1981	32	2.1	Severe oligozoospermia	+	+	+	+	+	+	+	+
1982	29	14.2	Mild oligozoospermia	+	+	+	+	+	+	+	+
1983	29	95	Normal	+	+	+	+	+	+	+	+
1984	27	22	Mild oligozoospermia	+	+	+	+	+	+	+	+
1985	28	70.1	Normal	+	+	+	+	+	+	+	+
1986	33	19.2	Mild oligozoospermia	+	+	+	+	+	+	+	+
1987	32	193	Normal	+	+	+	+	+	+	+	+
1988	34	516.4	Normal	+	+	+	+	+	+	+	+
1989	37	456	Normal	+	+	+	+	+	+	+	+
1990	37	215.4	Normal	+	+	+	+	+	+	+	+
1991	27	155	Normal	+	+	+	+	+	+	+	+
1992	29	127.2	Normal	+	+	+	+	+	+	+	+
1993	29	96.6	Normal	+	+	+	+	+	+	+	+
1994	29	122.5	Normal	+	+	+	+	+	+	+	+
1995	33	0	Azoospermia	+	+	+	+	+	+	+	+
1996	28	0	Azoospermia	+	+	+	+	+	+	+	+
1997	27	0	Azoospermia	+	+	+	+	+	+	+	+
[truncated: 2,718 more rows]
[truncated: 10 more columns]
